# Supplementary material for: Transcriptomic dataset of Mycolicibacterium smegmatis exposed to an imidazo[1,2-b][1,2,4,5]tetrazine
Source: Data Brief. 2020 Jun 2;31:105805. doi: 10.1016/j.dib.2020.105805 (PMC7298395; doi:10.1016/j.dib.2020.105805)
Supplement: Supplementary file 1 [file mmc1.xlsx]

## Sheet: Results
Locus tag	gene	Gene Product	FoldChange	FDR	P value
MSMEG_0002		6-phosphogluconate dehydrogenase	-2.22522	2.28316e-09	8.28263e-10
MSMEG_0003	recF	recombination protein F	-2.2439	1.46387e-07	6.22583e-08
MSMEG_0019		amino acid adenylation protein	2.36489	4.8859e-09	1.81417e-09
MSMEG_0022		L-ornithine 5-monooxygenase	2.61618	1.29097e-07	5.46701e-08
MSMEG_0025		hypothetical protein	-2.68123	1.40084e-09	4.99028e-10
MSMEG_0028		serine-threonine protein kinase	-6.27675	8.06439e-25	1.09929e-25
MSMEG_0031		penicillin binding protein transpeptidase domain-containing protein	-6.81156	8.94626e-31	9.30073e-32
MSMEG_0033		protein phosphatase 2C	-3.57131	2.63154e-14	6.48558e-15
MSMEG_0034		FHA domain-containing protein	-2.01041	3.29515e-07	1.43736e-07
MSMEG_0047		hypothetical protein	-2.03091	7.71945e-05	4.15576e-05
MSMEG_0049		pirin	-2.90191	2.00804e-09	7.21173e-10
MSMEG_0051		transcription factor WhiB family protein	3.59138	6.602e-06	3.2062e-06
MSMEG_0074		IS1549, transposase	-5.79054	1.34357e-25	1.75821e-26
MSMEG_0076		antigen MTB48	-3.73657	1.59626e-18	3.01149e-19
MSMEG_0085		PTS system, Fru family protein, IIABC components	12.1769	7.52021e-14	1.91354e-14
MSMEG_0086		1-phosphofructokinase	7.58326	4.0875e-11	1.24215e-11
MSMEG_0087		glucitol operon repressor	4.94342	2.95026e-11	8.84757e-12
MSMEG_0092		transcriptional regulatory protein	-4.2391	2.75984e-13	7.22314e-14
MSMEG_0093		methyltransferase	3.47631	9.11701e-19	1.69018e-19
MSMEG_0095		methyltransferase	9.63771	7.40717e-46	4.28114e-47
MSMEG_0096		peroxisomal hydratase-dehydrogenase-epimerase	-3.08433	4.02318e-12	1.1407e-12
MSMEG_0097		oxidoreductase, zinc-binding dehydrogenase	-3.06712	2.80614e-14	6.9363e-15
MSMEG_0110	pntA	NAD(P) transhydrogenase subunit alpha	-6.42573	5.3113e-38	4.13165e-39
MSMEG_0113		taurine transporter permease TauC	29.4655	2.46243e-74	5.28111e-76
MSMEG_0116		taurine import ATP-binding protein TauB	43.9061	6.83192e-75	1.44039e-76
MSMEG_0129		cyclase/dehydrase	-2.48318	1.00825e-05	4.98444e-06
MSMEG_0165	fdhD	formate dehydrogenase accessory protein	2.77719	1.87008e-08	7.29404e-09
MSMEG_0172		transmembrane protein	2.74777	5.50846e-12	1.56984e-12
MSMEG_0185		MmpL6 protein	2.65961	9.04768e-07	4.1078e-07
MSMEG_0193	murQ	N-acetylmuramic acid 6-phosphate etherase	3.60023	3.45856e-17	7.10319e-18
MSMEG_0194		serine esterase, cutinase	2.46708	4.82968e-11	1.47647e-11
MSMEG_0195		steroid monooxygenase	4.59896	3.78824e-11	1.14983e-11
MSMEG_0202		IS1096, tnpA protein	-2.72959	9.18761e-11	2.87551e-11
MSMEG_0203		IS1096, tnpR protein	-2.71846	1.89556e-08	7.40031e-09
MSMEG_0216		3-hydroxyacyl-CoA dehydrogenase	-5.46215	2.53194e-48	1.29772e-49
MSMEG_0219		RNA polymerase factor sigma-70	8.2496	9.93502e-50	4.73096e-51
MSMEG_0222		hypothetical protein	4.03674	2.33153e-20	3.99183e-21
MSMEG_0223		hypothetical protein	4.36403	1.1271e-17	2.24929e-18
MSMEG_0224		O-methyltransferase MdmC	3.07292	5.40558e-15	1.27722e-15
MSMEG_0225		MmpL4 protein	2.21195	2.15029e-08	8.58239e-09
MSMEG_0230		hypothetical protein	8.21774	6.50883e-42	4.40073e-43
MSMEG_0231		hypothetical protein	2.98498	1.64123e-07	6.99805e-08
MSMEG_0243		hypothetical protein	-2.33777	3.24093e-08	1.31946e-08
MSMEG_0244		two component response transcriptional regulatory protein prra	-2.56941	2.84736e-10	9.4705e-11
MSMEG_0246		sensor-type histidine kinase PrrB	-3.56464	4.95123e-17	1.02768e-17
MSMEG_0249		integral membrane protein	-3.51238	2.67192e-14	6.59481e-15
MSMEG_0250		membrane protein, MmpL family protein	-2.88613	5.17496e-19	9.51846e-20
MSMEG_0253		hypothetical protein	-3.3247	2.23765e-15	5.11626e-16
MSMEG_0261		p40 protein	-3.01288	6.97849e-13	1.86956e-13
MSMEG_0301		oxidoreductase, FAD-binding	3.49894	8.61491e-17	1.80691e-17
MSMEG_0302		peptidase, S9A/B/C families	3.75244	8.92776e-15	2.13215e-15
MSMEG_0303		alcohol dehydrogenase	14.6132	3.20561e-44	1.98093e-45
MSMEG_0304		acyl-CoA synthetase	2.8944	9.43245e-11	2.96928e-11
MSMEG_0305		acyltransferase domain-containing protein	2.56004	8.69525e-05	4.70953e-05
MSMEG_0309		aldehyde dehydrogenase	-2.51767	7.37564e-09	2.78296e-09
MSMEG_0311		glycosyltransferase	-5.69419	8.58649e-31	8.86428e-32
MSMEG_0313	edd	phosphogluconate dehydratase	-6.85783	2.38828e-21	3.91535e-22
MSMEG_0314	zwf	glucose-6-phosphate 1-dehydrogenase	-3.02166	9.56434e-13	2.59012e-13
MSMEG_0315		transmembrane protein	-5.39232	2.29302e-28	2.65894e-29
MSMEG_0316		NagC regulator	-2.48665	3.08557e-11	9.287e-12
MSMEG_0317		hypothetical protein	-5.02656	3.25279e-24	4.57589e-25
MSMEG_0359		hypothetical protein	-3.3775	2.7334e-17	5.57411e-18
MSMEG_0365		hypothetical protein	-4.61462	1.09532e-22	1.65234e-23
MSMEG_0367		O-demethylpuromycin-O-methyltransferase	-2.25797	1.78543e-06	8.36578e-07
MSMEG_0372	fabG	3-ketoacyl-ACP reductase	2.31112	2.01892e-09	7.26549e-10
MSMEG_0373		acetyl-CoA acetyltransferase	2.24164	2.23723e-12	6.18064e-13
MSMEG_0374		glycolate oxidase subunit	-2.0891	1.08061e-05	5.38147e-06
MSMEG_0380		MmpS4 protein	-4.91794	1.02622e-21	1.64135e-22
MSMEG_0381		Mmp14a protein	-6.99119	2.40373e-53	9.52406e-55
MSMEG_0382		transporter	-8.18167	2.83881e-36	2.3631e-37
MSMEG_0388	tylF	macrocin-O-methyltransferase	-3.42826	3.5072e-11	1.06198e-11
MSMEG_0389		glycosyl transferase family protein	-4.24409	6.74968e-22	1.06974e-22
MSMEG_0393		Fmt protein	-2.24181	0.00103314	0.000623415
MSMEG_0394		hypothetical protein	3.12127	3.1683e-10	1.0561e-10
MSMEG_0397		IS1096, tnpA protein	-2.72958	9.31297e-11	2.92152e-11
MSMEG_0398		IS1096, tnpR protein	-2.71846	1.95071e-08	7.63692e-09
MSMEG_0400		peptide synthetase	-3.36284	7.35635e-24	1.05358e-24
MSMEG_0401		non-ribosomal peptide synthase	-3.92033	1.84779e-27	2.18967e-28
MSMEG_0402		linear gramicidin synthetase subunit D	-3.77494	1.27232e-23	1.8361e-24
MSMEG_0403		integral membrane protein	-4.90356	6.80782e-23	1.01956e-23
MSMEG_0408		type I modular polyketide synthase	-6.27849	1.06277e-55	3.97913e-57
MSMEG_0409		condensation domain-containing protein	-4.54256	1.19892e-19	2.13548e-20
MSMEG_0410		MmpL protein	-5.16645	2.66701e-27	3.17986e-28
MSMEG_0411		acyl-CoA synthetase	-4.8906	6.7387e-27	8.18149e-28
MSMEG_0412		hypothetical protein	-3.6749	8.41162e-16	1.88352e-16
MSMEG_0414		oxidoreductase, 2OG-Fe(II) oxygenase	4.49921	3.24971e-13	8.55249e-14
MSMEG_0422		transferase	-2.35657	7.06234e-08	2.91889e-08
MSMEG_0424		Hsp20/alpha crystallin family protein	12.7536	1.05968e-47	5.58537e-49
MSMEG_0430		ISMsm4, transposase	3.46436	1.27756e-25	1.66719e-26
MSMEG_0434		aminoglycoside 2'-N-acetyltransferase	2.87382	3.46686e-12	9.75409e-13
MSMEG_0438		periplasmic binding protein	-2.47921	1.91986e-07	8.25591e-08
MSMEG_0448		MarR family transcriptional regulator	14.3998	2.88652e-50	1.34306e-51
MSMEG_0449		transporter major facilitator family protein	9.24937	3.20309e-47	1.72322e-48
MSMEG_0529		serine/threonine protein kinase	3.19395	5.19921e-20	9.05279e-21
MSMEG_0530		short chain dehydrogenase	5.89776	1.50919e-43	9.65533e-45
MSMEG_0531		acyl-CoA dehydrogenase	-8.5016	3.225e-37	2.62595e-38
MSMEG_0536		intracellular protease PfpI family protein	4.36477	9.6619e-15	2.31801e-15
MSMEG_0537		hypothetical protein	8.89452	1.78892e-19	3.19937e-20
MSMEG_0538		MarR family transcriptional regulator	21.9774	1.75859e-73	3.96339e-75
MSMEG_0542		ANTAR domain-containing protein	2.83581	4.4352e-10	1.50258e-10
MSMEG_0544		transcriptional regulator	4.40226	7.45734e-10	2.58879e-10
MSMEG_0549		ABC transporter permease	-6.11601	2.20142e-25	2.93683e-26
MSMEG_0550		sulfonate binding protein	-2.63439	2.38818e-08	9.58399e-09
MSMEG_0563		hypothetical protein	-2.05296	0.000527953	0.000308021
MSMEG_0575		MmpS1 protein	15.3539	6.07322e-45	3.66468e-46
MSMEG_0576		MmpL4 protein	44.2373	3.04179e-119	1.43741e-121
MSMEG_0592		rhamnose catabolism operon transcriptional regulator	-2.32987	1.37909e-06	6.41266e-07
MSMEG_0600		dehydrogenase	4.74449	8.81249e-13	2.38011e-13
MSMEG_0603		acyl-CoA dehydrogenase	2.17153	1.61375e-06	7.54961e-07
MSMEG_0608		glyoxalase	2.92022	6.90449e-13	1.84722e-13
MSMEG_0615		ATPase AAA	15.5871	4.50341e-30	4.8128e-31
MSMEG_0616		hypothetical protein	16.4442	1.00285e-77	1.89561e-79
MSMEG_0617		ftsk/SpoIIIE family protein	10.8638	4.93513e-98	5.20242e-100
MSMEG_0619		PPE family protein	11.7359	3.25847e-69	8.29128e-71
MSMEG_0620		PE family protein	6.26097	1.21565e-20	2.06365e-21
MSMEG_0621		low molecular weight protein antigen 7	6.80986	2.01802e-18	3.84384e-19
MSMEG_0622		DNA-binding protein	11.6685	6.23272e-68	1.60859e-69
MSMEG_0623	snm	secretion protein Snm4	11.4633	2.43055e-76	5.03603e-78
MSMEG_0624		subtilase	12.0334	2.11655e-77	4.07769e-79
MSMEG_0625		hypothetical protein	4.13423	1.91767e-24	2.66982e-25
MSMEG_0626		hypothetical protein	8.7766	1.20002e-58	4.23127e-60
MSMEG_0638		hypothetical protein	-2.04137	3.25953e-10	1.09244e-10
MSMEG_0645		beta-1,3-glucanase	-3.55664	1.03433e-17	2.05287e-18
MSMEG_0662		putrescine transport ATP-binding protein PotG	3.10857	3.66745e-07	1.60776e-07
MSMEG_0678	dcd	deoxycytidine triphosphate deaminase	-2.28873	1.93312e-07	8.31994e-08
MSMEG_0682		hypothetical protein	-2.00991	0.00056188	0.000329244
MSMEG_0690		(Fe-S)-binding protein	-5.06472	3.39795e-51	1.44515e-52
MSMEG_0691		transcriptional regulatory protein	-2.4983	1.1659e-12	3.18704e-13
MSMEG_0692		hypothetical protein	-2.46369	8.14466e-12	2.34185e-12
MSMEG_0693		hypothetical protein	3.05104	4.5153e-13	1.19489e-13
MSMEG_0705		permease of the major facilitator superfamily protein	2.64919	5.20544e-09	1.93761e-09
MSMEG_0706		4-carboxy-4-hydroxy-2-oxoadipate aldolase	2.01823	8.90413e-05	4.82914e-05
MSMEG_0709	dnaK	molecular chaperone DnaK	-2.43127	1.90559e-13	4.95273e-14
MSMEG_0725		IS1137, transposase orfB	-2.69936	2.28865e-08	9.15958e-09
MSMEG_0732		chaperone ClpB	6.61874	3.16344e-58	1.13842e-59
MSMEG_0740		glycosyl hydrolase	-3.18724	6.03994e-14	1.53029e-14
MSMEG_0741		hypothetical protein	-3.9202	4.09719e-14	1.02914e-14
MSMEG_0755		cobalt-zinc-cadmium resistance protein	13.3324	1.25285e-67	3.37008e-69
MSMEG_0757		hypothetical protein	5.8724	6.98973e-26	8.9436e-27
MSMEG_0759	purA	adenylosuccinate synthetase	-3.68103	1.96032e-20	3.34202e-21
MSMEG_0776		hypothetical protein	4.64976	1.0298e-15	2.32463e-16
MSMEG_0778		transcriptional regulator	-3.20132	1.81495e-11	5.33732e-12
MSMEG_0783	pta	phosphate acetyltransferase	-2.76636	2.63344e-10	8.7207e-11
MSMEG_0786		serine/threonine protein kinase	2.40769	1.01382e-10	3.20252e-11
MSMEG_0787		extracellular solute-binding protein	2.43971	1.34866e-08	5.18186e-09
MSMEG_0788		hypothetical protein	3.13909	2.14824e-17	4.36519e-18
MSMEG_0790		NUDIX family hydrolase	2.46854	5.75461e-11	1.77178e-11
MSMEG_0801		IS1096, tnpR protein	-2.71846	1.95224e-08	7.65e-09
MSMEG_0802		IS1096, tnpA protein	-2.72958	9.3507e-11	2.94015e-11
MSMEG_0815		TetR family transcriptional regulator	-2.05851	7.82261e-06	3.84448e-06
MSMEG_0824		hypothetical protein	-6.12349	8.61704e-25	1.17776e-25
MSMEG_0825	thiD	phosphomethylpyrimidine kinase	-7.3744	1.62024e-32	1.60198e-33
MSMEG_0826	thiC	thiamine biosynthesis protein ThiC	-11.3661	4.76934e-64	1.38694e-65
MSMEG_0830		acetyltransferase, gnat family protein	-2.83075	2.42959e-10	8.03681e-11
MSMEG_0832	def	peptide deformylase	-2.1042	5.60472e-07	2.48963e-07
MSMEG_0835	sodC	copper/zinc superoxide dismutase	-3.05106	1.11593e-12	3.04233e-13
MSMEG_0836		carboxylate-amine ligase	-4.10116	7.5397e-20	1.31828e-20
MSMEG_0846		monovalent cation/H+ antiporter subunit D	-5.92416	1.14673e-29	1.25469e-30
MSMEG_0848		monovalent cation/H+ antiporter subunit A	-2.97877	2.64514e-12	7.38448e-13
MSMEG_0858		cell division control protein Cdc48	-3.63119	3.62765e-16	7.96474e-17
MSMEG_0860		CDP-diacylglycerol--serine O-phosphatidyltransferase	-3.681	3.98292e-14	9.96092e-15
MSMEG_0861	psd	phosphatidylserine decarboxylase	-2.57133	7.0466e-07	3.14548e-07
MSMEG_0862		molybdopterin biosynthesis protein MoeA	-3.60805	9.24027e-15	2.21014e-15
MSMEG_0865		membrane flanked domain-containing protein	-2.65502	3.36648e-09	1.23597e-09
MSMEG_0866		DNA or RNA helicase of superfamily protein II	-5.76504	1.68164e-23	2.43902e-24
MSMEG_0880	groEL	molecular chaperone GroEL	-38.3497	1.4896e-117	7.58066e-120
MSMEG_0887		hypothetical protein	3.0127	3.59453e-12	1.01264e-12
MSMEG_0888		hypothetical protein	3.08594	1.75374e-07	7.50329e-08
MSMEG_0899		prolyl oligopeptidase	-2.54631	7.27342e-09	2.73646e-09
MSMEG_0901		hypothetical protein	-2.6244	4.10414e-06	1.96629e-06
MSMEG_0909		acyl-ACP thioesterase	2.48112	9.13004e-11	2.85417e-11
MSMEG_0911	aceA	isocitrate lyase	23.8465	1.81372e-63	5.40623e-65
MSMEG_0912		3-hydroxybutyryl-CoA dehydrogenase	5.79119	2.76673e-50	1.27726e-51
MSMEG_0924		carbon-nitrogen hydrolase	2.38267	6.52173e-10	2.24977e-10
MSMEG_0927		hypothetical protein	-2.82303	2.64218e-08	1.06417e-08
MSMEG_0928	murB	UDP-N-acetylenolpyruvoylglucosamine reductase	-3.71397	3.39054e-20	5.84193e-21
MSMEG_0929		ErfK/YbiS/YcfS/YnhG family protein	2.11689	5.89228e-09	2.20612e-09
MSMEG_0932		ROK family protein	12.5778	6.14251e-87	9.1546e-89
MSMEG_0933		hypothetical protein	10.7837	2.49741e-92	3.26815e-94
MSMEG_0934		hypothetical protein	2.18271	4.64722e-06	2.23492e-06
MSMEG_0943	proC	pyrroline-5-carboxylate reductase	-3.62135	2.202e-14	5.39493e-15
MSMEG_0945		hypothetical protein	-3.97839	4.92604e-16	1.09229e-16
MSMEG_0946		NAD dependent epimerase/dehydratase	-3.38554	1.02315e-17	2.02696e-18
MSMEG_0953	hemC	porphobilinogen deaminase	-2.1378	1.06922e-12	2.90722e-13
MSMEG_0956	hemB	delta-aminolevulinic acid dehydratase	-3.01359	1.82365e-11	5.37221e-12
MSMEG_0965		porin	-9.06951	7.03599e-47	3.862e-48
MSMEG_0973		hypothetical protein	-2.42356	3.03369e-07	1.3167e-07
MSMEG_0974	ccsB	cytochrome C biogenesis protein CcsB	-3.93788	8.22633e-23	1.235e-23
MSMEG_0980		signal transduction histidine kinase	4.81587	1.05824e-13	2.7158e-14
MSMEG_0987		hypothetical protein	5.09207	3.15422e-32	3.15307e-33
MSMEG_0988	menA	1,4-dihydroxy-2-naphthoate octaprenyltransferase	3.72922	1.14865e-34	1.02297e-35
MSMEG_0989		hypothetical protein	2.99387	1.25788e-11	3.67167e-12
MSMEG_0990	mtaP	5'-methylthioadenosine phosphorylase	2.37613	5.12506e-12	1.45871e-12
MSMEG_0991		NAD-dependent epimerase/dehydratase	2.10203	4.00906e-07	1.7648e-07
MSMEG_1002		IS1096, tnpR protein	-2.71845	2.04167e-08	8.07464e-09
MSMEG_1003		IS1096, tnpA protein	-2.72958	9.33985e-11	2.93335e-11
MSMEG_1011		short chain dehydrogenase	-2.08853	8.30313e-08	3.45284e-08
MSMEG_1013		hypothetical protein	2.27505	0.000184404	0.000102759
MSMEG_1014	dinB	DNA polymerase IV	2.10076	3.33108e-05	1.72064e-05
MSMEG_1017		glutaredoxin	5.26024	5.91329e-33	5.76068e-34
MSMEG_1019		ribonucleotide-diphosphate reductase subunit alpha	3.83991	1.58871e-34	1.43221e-35
MSMEG_1029		transcriptional regulatory protein	-2.48526	1.34779e-08	5.17362e-09
MSMEG_1030		monooxygenase	2.26446	1.70741e-10	5.57965e-11
MSMEG_1039		periplasmic binding protein	-4.65828	2.62271e-23	3.83253e-24
MSMEG_1046		molybdenum ABC transporter ATPase	-3.1865	3.10843e-14	7.7287e-15
MSMEG_1049		UbiE/COQ5 family methyltransferase	-2.43675	9.52645e-10	3.34063e-10
MSMEG_1050		SAM-dependent methyltransferase	-3.96822	1.54293e-21	2.4968e-22
MSMEG_1052		amino acid carrier protein	-6.08277	7.2118e-26	9.25396e-27
MSMEG_1053		hypothetical protein	-5.83745	4.98924e-33	4.80607e-34
MSMEG_1058		IS1096, tnpR protein	-2.13344	0.000299249	0.000170347
MSMEG_1059		IS1096, tnpA protein	-2.72955	9.67551e-11	3.04931e-11
MSMEG_1064		phosphate/sulfate permease	2.41965	5.09121e-10	1.73778e-10
MSMEG_1075	menB	1,4-dihydroxy-2-naphthoyl-CoA synthase	-2.29679	9.21501e-08	3.8421e-08
MSMEG_1078		hydrolase	3.73754	1.71274e-22	2.61488e-23
MSMEG_1108		alpha/beta hydrolase	-2.98995	2.56623e-12	7.13618e-13
MSMEG_1112		aconitate hydratase	7.36021	1.54408e-41	1.06082e-42
MSMEG_1114		short chain dehydrogenase	59.0906	2.12186e-135	6.17045e-138
MSMEG_1189		hypothetical protein	-3.44871	5.14528e-13	1.36534e-13
MSMEG_1193		TROVE domain-containing protein	-2.68884	3.57409e-05	1.85655e-05
MSMEG_1238		type III restriction enzyme, res subunit	4.13188	3.27898e-21	5.43517e-22
MSMEG_1239		ISMsm4, transposase	3.46439	1.19435e-25	1.55426e-26
MSMEG_1245		phosphoadenosine phosphosulfate reductase	3.49644	7.12179e-24	1.0174e-24
MSMEG_1246		hypothetical protein	4.13183	4.47096e-30	4.76188e-31
MSMEG_1249		ISMsm7, transposase orfB	-2.25512	2.25035e-05	1.14358e-05
MSMEG_1251		hypothetical protein	4.11607	1.71341e-09	6.12242e-10
MSMEG_1253		hypothetical protein	-2.1695	5.07372e-05	2.67795e-05
MSMEG_1255		UvrD/REP helicase	-2.79225	3.11926e-11	9.39974e-12
MSMEG_1257		IS1096, tnpR protein	-2.71844	2.06284e-08	8.17338e-09
MSMEG_1258		IS1096, tnpA protein	-2.72952	1.00649e-10	3.17571e-11
MSMEG_1259		hypothetical protein	-2.29378	1.49107e-06	6.96485e-07
MSMEG_1264		prophage Lp1 protein 5	4.19621	1.59015e-10	5.19066e-11
MSMEG_1265		hypothetical protein	2.99527	1.11314e-10	3.54863e-11
MSMEG_1268		nudix hydrolase	10.4513	2.36934e-50	1.07658e-51
MSMEG_1269		Ser/Thr protein phosphatase	16.0869	1.99645e-61	6.45887e-63
MSMEG_1272		ribosylglycohydrolase	16.8308	9.24426e-50	4.36842e-51
MSMEG_1279		hypothetical protein	8.01816	9.70306e-46	5.64337e-47
MSMEG_1280		hypothetical protein	7.04817	8.75571e-31	9.0708e-32
MSMEG_1281		hypothetical protein	5.87216	2.66125e-37	2.14757e-38
MSMEG_1282		hypothetical protein	3.13659	1.78451e-08	6.93435e-09
MSMEG_1288		hypothetical protein	3.4277	8.15986e-08	3.38734e-08
MSMEG_1303		transcriptional regulator	21.3315	3.51626e-46	2.01952e-47
MSMEG_1313		hypothetical protein	2.77548	4.15428e-10	1.40288e-10
MSMEG_1316	prfC	peptide chain release factor 3	-3.65064	1.06121e-08	4.04655e-09
MSMEG_1322		ErfK/YbiS/YcfS/YnhG family protein	-3.55857	1.65282e-17	3.34048e-18
MSMEG_1325	recD	exodeoxyribonuclease V subunit alpha	3.50067	5.55681e-16	1.23619e-16
MSMEG_1327	recB	exodeoxyribonuclease V subunit beta	3.57196	2.27626e-23	3.318e-24
MSMEG_1328	recC	exodeoxyribonuclease V subunit gamma	4.98229	6.60387e-36	5.56924e-37
MSMEG_1329		major facilitator superfamily protein	2.58168	1.10396e-07	4.63494e-08
MSMEG_1330		MarR family transcriptional regulator	2.63573	7.74181e-08	3.20535e-08
MSMEG_1332		hypothetical protein	2.83761	4.24478e-07	1.87165e-07
MSMEG_1336		flavohemoprotein	2.87197	2.01269e-09	7.23572e-10
MSMEG_1339	rpmG	50S ribosomal protein L33	-4.22972	3.51632e-18	6.80001e-19
MSMEG_1340		(3R)-hydroxyacyl-ACP dehydratase subunit HadA	-5.11703	1.7819e-18	3.38113e-19
MSMEG_1342		(3R)-hydroxyacyl-ACP dehydratase subunit HadC	-6.3287	2.31315e-27	2.74955e-28
MSMEG_1345	nusG	transcription antitermination protein NusG	-2.01985	7.31855e-09	2.75609e-09
MSMEG_1346	rplK	50S ribosomal protein L11	-3.197	2.25031e-09	8.14724e-10
MSMEG_1347	rplA	50S ribosomal protein L1	-4.68801	4.03715e-19	7.3963e-20
MSMEG_1350		cyclopropane-fatty-acyl-phospholipid synthase	-4.69337	4.53872e-23	6.74785e-24
MSMEG_1352		alpha/beta hydrolase	-2.13532	4.31629e-05	2.26405e-05
MSMEG_1353		ABC transporter	-2.08305	6.73883e-06	3.28735e-06
MSMEG_1356		hypothetical protein	4.06949	3.35285e-10	1.12493e-10
MSMEG_1359		DeoR family transcriptional regulator	2.04196	0.00348289	0.00225483
MSMEG_1364	rplJ	50S ribosomal protein L10	-12.8084	2.93156e-48	1.5132e-49
MSMEG_1365	rplL	50S ribosomal protein L7/L12	-13.9298	1.25285e-67	3.34949e-69
MSMEG_1368	rpoC	DNA-directed RNA polymerase subunit beta'	-2.51986	2.43953e-12	6.75726e-13
MSMEG_1382		MmpL5 protein	12.5093	2.90041e-80	5.16613e-82
MSMEG_1383		endonuclease IV	4.53086	5.46579e-32	5.50354e-33
MSMEG_1396		LprB protein	2.91738	2.02127e-06	9.49286e-07
MSMEG_1397		TetR family transcriptional regulator	-3.24368	1.28924e-11	3.76791e-12
MSMEG_1399	rpsG	30S ribosomal protein S7	-2.83507	4.72801e-08	1.94036e-08
MSMEG_1401	tuf	elongation factor Tu	-20.7221	1.27352e-45	7.45319e-47
MSMEG_1404		IS1096, tnpA protein	-2.72951	1.02646e-10	3.24618e-11
MSMEG_1405		IS1096, tnpR protein	-2.71845	2.03192e-08	8.01392e-09
MSMEG_1416		pyridine nucleotide-disulfide oxidoreductase	-2.96852	3.17021e-11	9.57632e-12
MSMEG_1423		radical SAM domain-containing protein	-2.31392	1.2845e-09	4.5665e-10
MSMEG_1424		FMN-dependent dehydrogenase	-2.53345	1.20544e-11	3.50985e-12
MSMEG_1432		acetylcholinesterase	-2.75605	2.23962e-09	8.09272e-10
MSMEG_1475		hypothetical protein	2.80522	4.89546e-11	1.50014e-11
MSMEG_1476	sppA	signal peptide peptidase SppA, 67K type	6.53865	1.99806e-50	8.98989e-52
MSMEG_1483	secY	preprotein translocase subunit SecY	-2.35588	1.17746e-08	4.50695e-09
MSMEG_1484	adk	adenylate kinase	-3.43061	2.63293e-18	5.06296e-19
MSMEG_1485	map	methionine aminopeptidase	-5.4978	3.22901e-32	3.23957e-33
MSMEG_1492		MarR family transcriptional regulator	-3.30742	1.05193e-08	4.00353e-09
MSMEG_1499		oxygenase	3.19714	9.15481e-09	3.47424e-09
MSMEG_1501		methyltransferase, , family protein	5.11208	4.02611e-25	5.41498e-26
MSMEG_1502		ABC transporter ATP-binding protein	6.25701	1.03266e-18	1.92568e-19
MSMEG_1504		antibiotic ABC transporter transmembrane protein	2.81412	2.99634e-09	1.09463e-09
MSMEG_1513		hypothetical protein	4.12904	7.97918e-20	1.39802e-20
MSMEG_1514		hypothetical protein	6.47158	1.3535e-29	1.49569e-30
MSMEG_1515		two-component sensor histidine kinase	5.20776	9.37628e-39	7.0893e-40
MSMEG_1521	rpsM	30S ribosomal protein S13	-2.37054	2.8934e-06	1.37466e-06
MSMEG_1523	rpsD	30S ribosomal protein S4	-9.03349	7.52318e-25	1.02005e-25
MSMEG_1524	rpoA	DNA-directed RNA polymerase subunit alpha	-10.2123	1.72147e-35	1.47679e-36
MSMEG_1525		50S ribosomal protein L17	-16.3108	1.23065e-55	4.65241e-57
MSMEG_1526		cutinase	3.05936	1.54862e-16	3.31002e-17
MSMEG_1528		cutinase	2.19752	2.71755e-08	1.09551e-08
MSMEG_1540		ATP-dependent RNA helicase	-3.96323	3.66119e-15	8.50418e-16
MSMEG_1547		glycerol dehydratase large subunit	-3.69774	6.71198e-10	2.32516e-10
MSMEG_1548		propanediol utilization: dehydratase, medium subunit	-2.90632	6.21588e-08	2.56001e-08
MSMEG_1556	rplM	50S ribosomal protein L13	-8.43808	6.35637e-34	5.96126e-35
MSMEG_1557	rpsI	30S ribosomal protein S9	-12.8083	4.52832e-48	2.35387e-49
MSMEG_1559	glmM	phosphoglucosamine mutase	-7.8843	4.65839e-47	2.54002e-48
MSMEG_1561		LysR family transcriptional regulator	2.60398	7.37664e-11	2.28727e-11
MSMEG_1566		oxidoreductase	-2.09162	1.34606e-05	6.74253e-06
MSMEG_1580	gcp	DNA-binding/iron metalloprotein/AP endonuclease	-2.13432	7.45952e-07	3.34879e-07
MSMEG_1583	groEL	molecular chaperone GroEL	-22.2611	3.75426e-77	7.50579e-79
MSMEG_1599		RNA polymerase sigma factor SigD	2.36122	1.09049e-14	2.63209e-15
MSMEG_1600		hypothetical protein	2.54603	5.2823e-19	9.75431e-20
MSMEG_1601		hypothetical protein	2.49983	6.10945e-12	1.74556e-12
MSMEG_1602	guaB	inosine 5'-monophosphate dehydrogenase	2.07096	1.59531e-11	4.6798e-12
MSMEG_1611		TetR family transcriptional regulator	-2.08034	8.07724e-08	3.34717e-08
MSMEG_1622		DNA repair polymerase	5.39484	1.76006e-14	4.29297e-15
MSMEG_1631		DNA-binding protein	2.91882	4.59437e-10	1.55985e-10
MSMEG_1633	dnaE2	error-prone DNA polymerase	9.08812	1.56114e-53	6.12878e-55
MSMEG_1637		sensor signal transduction histidine kinase	-2.24938	1.52979e-08	5.90563e-09
MSMEG_1640		ATP/GTP-binding protein	-2.91704	3.73057e-10	1.25437e-10
MSMEG_1642		ABC transporter ATP-binding protein	-2.16076	1.0239e-11	2.96265e-12
MSMEG_1643		hypothetical protein	-6.98753	4.36943e-37	3.57369e-38
MSMEG_1646		23S rRNA (adenine(2058)-N(6))-methyltransferase Erm(38)	-2.24442	1.33503e-06	6.19231e-07
MSMEG_1649		FAD dependent oxidoreductase	3.34647	2.58507e-11	7.70542e-12
MSMEG_1650		methyltransferase type 11	3.76112	1.1729e-19	2.08488e-20
MSMEG_1651	metX	homoserine O-acetyltransferase	4.91848	5.79675e-26	7.35393e-27
MSMEG_1652		O-acetylhomoserine aminocarboxypropyltransferase	4.27568	2.57721e-15	5.92073e-16
MSMEG_1655		alpha/beta hydrolase	2.1167	2.49184e-05	1.27173e-05
MSMEG_1656	xth	exodeoxyribonuclease III	4.24931	2.0563e-24	2.8703e-25
MSMEG_1661		D-alanyl-D-alanine carboxypeptidase	-3.31058	8.7459e-12	2.5179e-12
MSMEG_1669	sdhB	succinate dehydrogenase iron-sulfur subunit	-3.21921	2.24688e-16	4.87601e-17
MSMEG_1670	sdhA	succinate dehydrogenase flavoprotein subunit	-4.26784	2.99818e-18	5.77621e-19
MSMEG_1676	add	adenosine deaminase	2.85049	1.01523e-12	2.75673e-13
MSMEG_1677	aspA	aspartate ammonia-lyase	2.60171	1.35089e-11	3.95791e-12
MSMEG_1678		LysR family transcriptional regulator	2.14419	9.53121e-08	3.9878e-08
MSMEG_1680		hypothetical protein	2.11061	3.50289e-05	1.8183e-05
MSMEG_1681		endoribonuclease L-PSP superfamily protein	2.70985	1.84178e-06	8.63647e-07
MSMEG_1682		flavin-containing monooxygenase FMO	2.26011	4.25048e-08	1.73975e-08
MSMEG_1684		hypothetical protein	-3.1556	2.62504e-14	6.46003e-15
MSMEG_1695		phosphoglucomutase/phosphomannomutase	4.6084	3.2575e-27	3.89573e-28
MSMEG_1698		ammonia monooxygenase	67.8846	9.0266e-99	8.85926e-101
MSMEG_1702		amidohydrolase	-2.34573	1.04982e-11	3.04336e-12
MSMEG_1703		amidohydrolase	-2.64364	1.08256e-12	2.94742e-13
MSMEG_1721		IS1137, transposase orfB	-2.69932	2.25825e-08	9.0215e-09
MSMEG_1735		flavoprotein disulfide reductase	-3.14602	5.11709e-20	8.88704e-21
MSMEG_1737		RNA pseudouridine synthase	2.9969	6.13811e-17	1.28073e-17
MSMEG_1738		transmembrane protein	3.83846	4.00892e-27	4.80896e-28
MSMEG_1741		TetR family transcriptional regulator	2.72816	9.52015e-12	2.75119e-12
MSMEG_1742		oxidoreductase	11.4301	5.55117e-61	1.81609e-62
MSMEG_1743		Fatty acid desaturase	3.67746	3.0838e-12	8.6427e-13
MSMEG_1744		hypothetical protein	2.67199	8.048e-06	3.9611e-06
MSMEG_1751		norsolorinic acid reductase	4.6642	5.53606e-16	1.22957e-16
MSMEG_1753	mtnN	MTA/SAH nucleosidase	4.23355	1.04114e-17	2.07396e-18
MSMEG_1757		DEAD/DEAH box helicase	13.2168	1.87743e-101	1.63789e-103
MSMEG_1762		piperideine-6-carboxylic acid dehydrogenase	-2.0965	3.59244e-06	1.71591e-06
MSMEG_1771		methylase	-2.71952	1.6499e-08	6.39329e-09
MSMEG_1791		UsfY protein	2.50053	0.000209259	0.000117447
MSMEG_1807		acetyl-/propionyl-coenzyme A carboxylase subunit alpha	-3.28556	3.12051e-29	3.51638e-30
MSMEG_1809		thiosulfate sulfurtransferase	2.07236	2.05838e-09	7.42246e-10
MSMEG_1819	purK	5-(carboxyamino)imidazole ribonucleotide synthase	-3.17913	6.52685e-14	1.65603e-14
MSMEG_1820	purE	5-(carboxyamino)imidazole ribonucleotide mutase	-2.91275	9.96559e-15	2.39449e-15
MSMEG_1826		dTDP-RhA:a-D-GlcNAc-diphosphoryl polyprenol, a-3-L-rhamnosyl transferase	-2.15839	3.52738e-09	1.2976e-09
MSMEG_1827		hydrolase, nudix family protein	-3.01514	3.42895e-12	9.63496e-13
MSMEG_1829		F420-0--gamma-glutamyl ligase	-2.66982	1.81279e-10	5.95887e-11
MSMEG_1831		transcription factor WhiB	3.46404	1.99046e-23	2.89416e-24
MSMEG_1832		hypothetical protein	2.22859	8.84009e-07	4.01034e-07
MSMEG_1839		alkane 1-monooxygenase	2.05772	0.00177115	0.00110673
MSMEG_1849	selB	selenocysteine-specific translation elongation factor	-2.00779	4.18796e-06	2.00797e-06
MSMEG_1865		IS1549, transposase	-5.79055	1.35874e-25	1.78795e-26
MSMEG_1874	mtrA	DNA-binding response regulator MtrA	-3.51818	1.04279e-26	1.27742e-27
MSMEG_1875		sensor histidine kinase MtrB	-2.52593	1.66408e-18	3.14549e-19
MSMEG_1876		lipoprotein LpqB	-2.60645	1.17401e-10	3.77253e-11
MSMEG_1877		hypothetical protein	3.5909	2.04882e-09	7.38053e-10
MSMEG_1878		S30AE family protein	23.2777	1.0174e-82	1.70121e-84
MSMEG_1883		glycine betaine transporter OpuD	-2.96951	3.36579e-15	7.75684e-16
MSMEG_1884		hypothetical protein	-2.46659	5.72599e-06	2.76621e-06
MSMEG_1885		2Fe-2S iron-sulfur cluster binding domain-containing protein	5.65396	7.0549e-44	4.43656e-45
MSMEG_1886		Fatty acid desaturase	4.07106	1.2193e-28	1.40501e-29
MSMEG_1891		hypothetical protein	2.62938	8.97775e-12	2.58792e-12
MSMEG_1892		transferase	2.08748	9.25149e-08	3.86067e-08
MSMEG_1914		RNA polymerase sigma-70 factor, family protein	4.49828	1.68252e-26	2.07945e-27
MSMEG_1915		anti-sigma factor, family protein	5.2221	9.90962e-26	1.27878e-26
MSMEG_1916		hypothetical protein	8.29246	2.55859e-21	4.20386e-22
MSMEG_1917		acetyl-CoA carboxylase biotin carboxyl carrier protein subunit	3.59181	3.92622e-22	6.12267e-23
MSMEG_1919		transcription factor WhiB	2.11961	7.65234e-11	2.37554e-11
MSMEG_1924		N-acetyltransferase Ats1	-3.11929	3.51109e-08	1.43201e-08
MSMEG_1925		isochorismate synthase DhbC	-2.2985	1.19477e-06	5.48961e-07
MSMEG_1927		cobyrinic acid a,c-diamide synthase	-2.35227	4.06558e-09	1.5015e-09
MSMEG_1937		adenylyltransferase/sulfurtransferase MoeZ	3.57722	1.16837e-21	1.87296e-22
MSMEG_1938		hypothetical protein	2.00994	6.63456e-06	3.22925e-06
MSMEG_1940		alpha/beta hydrolase	2.35751	3.21053e-05	1.65603e-05
MSMEG_1941		helicase, UvrD/Rep family protein	24.7055	1.62316e-117	8.85036e-120
MSMEG_1943		ATP-dependent DNA helicase	12.5483	1.3774e-82	2.35325e-84
MSMEG_1945		ion channel membrane protein	-4.84137	4.96001e-22	7.82495e-23
MSMEG_1946	nudC	NADH pyrophosphatase	9.45595	2.98249e-70	7.37221e-72
MSMEG_1947		hypothetical protein	10.0334	3.1349e-50	1.47002e-51
MSMEG_1952		ATP-dependent DNA helicase	2.50631	7.26809e-13	1.94978e-13
MSMEG_1958		PDZ domain-containing protein	-2.07346	3.09201e-05	1.59153e-05
MSMEG_1959		hypothetical protein	-2.6263	1.11333e-19	1.96279e-20
MSMEG_1980		hypothetical protein	3.28232	4.22403e-11	1.28671e-11
MSMEG_1981		hypothetical protein	2.81321	1.06121e-08	4.04347e-09
MSMEG_1982		acyl-CoA synthetase	2.0165	0.0073992	0.00498659
MSMEG_1999		hypothetical protein	4.89952	3.54107e-25	4.73688e-26
MSMEG_2002		IS1096, tnpR protein	-2.71844	2.06466e-08	8.18807e-09
MSMEG_2003		IS1096, tnpA protein	-2.72951	1.02774e-10	3.25395e-11
MSMEG_2009		GntR family transcriptional regulator	2.38717	1.28035e-06	5.92934e-07
MSMEG_2026		short chain dehydrogenase	2.41198	2.03085e-11	6.01651e-12
MSMEG_2027		hypothetical protein	5.84749	5.89865e-37	4.84585e-38
MSMEG_2044		integral membrane transporter	8.67359	4.96893e-73	1.13792e-74
MSMEG_2045		monoxygenase	2.43758	7.9535e-15	1.88791e-15
MSMEG_2068		hypothetical protein	40.8645	2.45816e-92	3.05984e-94
MSMEG_2069		phosphotransferase enzyme family protein	25.3324	2.34836e-92	2.817e-94
MSMEG_2078		antigen 85-C	-3.40134	2.07689e-15	4.74113e-16
MSMEG_2090		cell division protein FtsX	-2.02839	3.77449e-05	1.96339e-05
MSMEG_2095		serine esterase, cutinase	-2.04087	1.84634e-05	9.329e-06
MSMEG_2111		chorismate mutase	10.7979	2.35261e-46	1.32554e-47
MSMEG_2112		hypothetical protein	4.85837	1.56346e-27	1.84706e-28
MSMEG_2130		acyl-CoA dehydrogenase	9.98279	6.86923e-52	2.84657e-53
MSMEG_2131		long-chain-fatty-acid--ACP ligase	12.2687	2.14671e-39	1.57628e-40
MSMEG_2137		permease of the major facilitator superfamily protein	-3.12667	2.72794e-10	9.05346e-11
MSMEG_2164		transcriptional regulator	-2.62845	2.39641e-06	1.13069e-06
MSMEG_2173		GntR family transcriptional regulator	2.71452	1.2707e-10	4.08785e-11
MSMEG_2174		superfamily protein I DNA or RNA helicase	-2.66791	5.268e-15	1.24088e-15
MSMEG_2175		nitrilotriacetate monooxygenase component A	4.06207	3.18619e-13	8.37373e-14
MSMEG_2188		integral membrane protein	-2.11025	0.00019537	0.000109367
MSMEG_2196		sensory box/response regulator	-3.93145	2.64538e-19	4.80803e-20
MSMEG_2224		acetyl-CoA C-acyltransferase	2.96034	7.97767e-10	2.78102e-10
MSMEG_2265		hypothetical protein	8.68477	1.57692e-23	2.28141e-24
MSMEG_2268		hypothetical protein	9.52938	1.26697e-35	1.07768e-36
MSMEG_2269		hypothetical protein	8.97951	8.67067e-44	5.48418e-45
MSMEG_2270		hypothetical protein	7.95985	1.01218e-43	6.43878e-45
MSMEG_2271	hypB	hydrogenase nickel incorporation protein HypB	5.3067	4.74047e-34	4.42857e-35
MSMEG_2272	hypA	hydrogenase nickel incorporation protein HypA	5.02369	3.8867e-24	5.48178e-25
MSMEG_2273	hypF	[NiFe] hydrogenase maturation protein HypF	5.3775	4.04084e-52	1.65981e-53
MSMEG_2274	hypC	hydrogenase assembly chaperone HypC/HupF	3.18563	3.21284e-10	1.07328e-10
MSMEG_2275	hypD	hydrogenase expression/formation protein HypD	2.60609	2.62673e-11	7.83914e-12
MSMEG_2276	hypE	hydrogenase expression/formation protein HypE	2.06518	2.95361e-05	1.51706e-05
MSMEG_2277	ligB	ATP-dependent DNA ligase	6.88309	3.92414e-39	2.90994e-40
MSMEG_2282		IS1096, tnpR protein	-2.71844	2.10279e-08	8.37754e-09
MSMEG_2283		IS1096, tnpA protein	-2.72949	1.04618e-10	3.31993e-11
MSMEG_2291		short chain dehydrogenase	-2.08853	8.25051e-08	3.42797e-08
MSMEG_2293		hypothetical protein	2.27505	0.000184344	0.000102659
MSMEG_2294	dinB	DNA polymerase IV	2.10074	3.38137e-05	1.74784e-05
MSMEG_2297		glutaredoxin	5.26027	5.52711e-33	5.36437e-34
MSMEG_2299		ribonucleotide-diphosphate reductase subunit alpha	3.8399	1.69367e-34	1.53914e-35
MSMEG_2309		transcriptional regulatory protein	-2.48527	1.3488e-08	5.18731e-09
MSMEG_2310		monooxygenase	2.26444	1.76686e-10	5.79319e-11
MSMEG_2319		periplasmic binding protein	-4.65829	2.68002e-23	3.92603e-24
MSMEG_2326		molybdenum ABC transporter ATPase	-3.18648	3.0755e-14	7.63564e-15
MSMEG_2329		UbiE/COQ5 family methyltransferase	-2.43675	9.52645e-10	3.3417e-10
MSMEG_2330		SAM-dependent methyltransferase	-3.96821	1.56964e-21	2.55045e-22
MSMEG_2332		amino acid carrier protein	-6.08264	6.89755e-26	8.80058e-27
MSMEG_2333		hypothetical protein	-5.83745	6.2143e-33	6.07651e-34
MSMEG_2338		IS1096, tnpR protein	-2.13344	0.000299249	0.000170328
MSMEG_2339		IS1096, tnpA protein	-2.72944	1.1266e-10	3.59972e-11
MSMEG_2351	etfB	electron transfer flavoprotein subunit beta	-2.44567	1.73992e-09	6.22981e-10
MSMEG_2352	etfA	electron transfer flavoprotein subunit alpha	-4.65408	5.12033e-35	4.46703e-36
MSMEG_2362	ligA	NAD-dependent DNA ligase LigA	3.76273	1.53769e-29	1.71041e-30
MSMEG_2365	gatA	aspartyl/glutamyl-tRNA amidotransferase subunit A	-7.66549	8.24879e-35	7.31627e-36
MSMEG_2366		6-phosphofructokinase	-2.04548	6.96975e-06	3.41014e-06
MSMEG_2370		DoxX subfamily protein	-3.44959	2.11327e-16	4.57069e-17
MSMEG_2371		low molecular weight protein antigen 6	-2.16334	0.00277671	0.0017815
MSMEG_2372	ilvB	acetolactate synthase 1 catalytic subunit	-6.35237	2.89841e-21	4.78326e-22
MSMEG_2374	ilvC	ketol-acid reductoisomerase	-6.07707	9.20329e-41	6.42324e-42
MSMEG_2375	wrbA	NAD(P)H:quinone oxidoreductase, type IV	3.2044	3.9088e-14	9.76135e-15
MSMEG_2378	serA	D-3-phosphoglycerate dehydrogenase	-3.77811	7.65518e-16	1.70857e-16
MSMEG_2380		sugar transporter family protein	53.3394	1.33138e-120	5.80755e-123
MSMEG_2386		IclR family transcriptional regulator	12.9643	5.89802e-53	2.40123e-54
MSMEG_2387	leuC	3-isopropylmalate dehydratase large subunit	7.25734	3.32646e-35	2.88995e-36
MSMEG_2388	leuD	3-isopropylmalate dehydratase small subunit	4.22087	1.29986e-17	2.61294e-18
MSMEG_2401		hypothetical protein	-3.57057	3.30798e-17	6.78191e-18
MSMEG_2413		methyltransferase	-2.59712	1.75792e-08	6.82466e-09
MSMEG_2415		hemerythrin HHE cation binding protein	-2.35493	1.31848e-07	5.58832e-08
MSMEG_2423	smc	chromosome segregation protein SMC	-2.5807	1.69142e-13	4.38995e-14
MSMEG_2424	ftsY	signal recognition particle-docking protein FtsY	-2.37103	6.93391e-11	2.13991e-11
MSMEG_2426		nitrogen regulatory protein P-II	-2.07297	2.19093e-06	1.03056e-06
MSMEG_2427	glnD	[protein-PII] uridylyltransferase	-3.60451	1.41384e-18	2.6622e-19
MSMEG_2431		amidohydrolase	-2.05228	8.16181e-07	3.69077e-07
MSMEG_2437	rimM	16S rRNA-processing protein RimM	-19.835	4.33432e-59	1.49677e-60
MSMEG_2440	rplS	50S ribosomal protein L19	-2.52744	5.32066e-09	1.98437e-09
MSMEG_2441	lepB	signal peptidase I	-2.35402	5.58456e-09	2.08482e-09
MSMEG_2442	rnhB	ribonuclease HII	-2.16065	1.48502e-05	7.47097e-06
MSMEG_2445		hypothetical protein	2.65676	1.10218e-11	3.20116e-12
MSMEG_2449	mmsA	methylmalonate-semialdehyde dehydrogenase	3.57202	7.66668e-10	2.66703e-10
MSMEG_2458		hypothetical protein	-2.26404	8.75888e-06	4.32054e-06
MSMEG_2469		AMP-dependent synthetase/ligase	-2.84734	1.36804e-09	4.86847e-10
MSMEG_2474		cutinase Cut3	8.04465	2.83306e-21	4.66513e-22
MSMEG_2475		oxidoreductase YdbC	2.92944	6.6715e-09	2.50272e-09
MSMEG_2481		hypothetical protein	2.01851	0.00193091	0.00121147
MSMEG_2488		[NADP+] succinate-semialdehyde dehydrogenase	2.04083	0.00315912	0.00203718
MSMEG_2511		siderophore utilization protein	3.3178	2.02924e-16	4.38156e-17
MSMEG_2515	xerC	site-specific tyrosine recombinase XerC	-2.04071	2.31074e-05	1.17763e-05
MSMEG_2517		alpha/beta hydrolase	-2.76283	3.2e-09	1.17252e-09
MSMEG_2519	rpsB	30S ribosomal protein S2	-2.52104	1.06745e-09	3.77546e-10
MSMEG_2520	tsf	elongation factor Ts	-4.42113	1.17133e-19	2.07782e-20
MSMEG_2528		glycerate kinase	-2.14484	2.62689e-08	1.05706e-08
MSMEG_2541	frr	ribosome recycling factor	-2.02903	0.000974275	0.000585061
MSMEG_2542		hypothetical protein	5.15972	9.21198e-22	1.47003e-22
MSMEG_2543	cdsA	phosphatidate cytidylyltransferase	-2.01622	1.91764e-06	8.99918e-07
MSMEG_2556		beta-glucosidase	3.17848	4.3343e-16	9.532e-17
MSMEG_2575		hypothetical protein	-3.85562	8.76403e-19	1.62155e-19
MSMEG_2584		penicillin-binding protein	-4.25506	5.94225e-25	8.01372e-26
MSMEG_2591		hypothetical protein	4.18651	4.54829e-14	1.1441e-14
MSMEG_2595		gamma-glutamylisopropylamide synthetase	6.8834	1.66444e-37	1.31897e-38
MSMEG_2596		peptidase C26	7.3824	4.00033e-38	3.09731e-39
MSMEG_2597		aldehyde dehydrogenase	6.4558	2.44152e-26	3.06188e-27
MSMEG_2598		3-oxoacyl-ACP reductase	6.42171	2.58062e-35	2.22322e-36
MSMEG_2599		GntR family transcriptional regulator	7.45149	6.54516e-44	4.09221e-45
MSMEG_2600		regulatory protein	2.99335	1.82233e-08	7.09843e-09
MSMEG_2607	cbiM	cobalamin biosynthesis protein CbiM	2.03658	1.3676e-06	6.35332e-07
MSMEG_2608		cobalt transporter CbiM	2.23156	1.12182e-06	5.13404e-07
MSMEG_2609	cbiQ	cobalt ABC transporter permease	2.90737	4.07654e-15	9.48378e-16
MSMEG_2610		cobalt transporter ATP-binding subunit	2.65623	9.31297e-11	2.91932e-11
MSMEG_2612		hypothetical protein	2.08358	3.0104e-06	1.43462e-06
MSMEG_2618	cobA	uroporphyrin-III C-methyltransferase	-2.31267	1.74639e-10	5.71973e-11
MSMEG_2621	proS	prolyl-tRNA synthetase	-3.27363	5.92134e-18	1.15586e-18
MSMEG_2627		hypothetical protein	-2.24451	7.15639e-05	3.83183e-05
MSMEG_2628	infB	translation initiation factor IF-2	-3.42102	2.46776e-22	3.83036e-23
MSMEG_2629	rbfA	ribosome-binding factor A	-4.10501	1.30153e-26	1.60385e-27
MSMEG_2630		DHH family protein	-3.90926	1.97049e-25	2.62159e-26
MSMEG_2631		MATE efflux family protein	-3.40861	4.85071e-14	1.2237e-14
MSMEG_2639		integral membrane protein	-2.91609	1.54409e-08	5.97207e-09
MSMEG_2650		acyl-CoA dehydrogenase	6.93185	5.05218e-49	2.49763e-50
MSMEG_2651		alkanesulfonate monooxygenase	14.0948	4.06149e-87	5.90548e-89
MSMEG_2652		iron repressor protein	3.51631	7.16767e-22	1.13859e-22
MSMEG_2656	gpsI	polynucleotide phosphorylase	-2.40035	3.42266e-09	1.25784e-09
MSMEG_2657		peptidase, M16 family protein	-3.91388	6.37502e-21	1.06134e-21
MSMEG_2664	dapB	4-hydroxy-tetrahydrodipicolinate reductase	-2.51289	8.50151e-09	3.22322e-09
MSMEG_2679		hypothetical protein	6.98954	6.71664e-51	2.90542e-52
MSMEG_2680		amino acid transporter	3.26533	3.78048e-09	1.39346e-09
MSMEG_2686		hypothetical protein	3.18091	9.53512e-10	3.34821e-10
MSMEG_2687		3-ketoacyl-ACP reductase	7.33277	2.06001e-29	2.30637e-30
MSMEG_2688		antibiotic biosynthesis monooxygenase domain-containing protein	10.2838	1.18364e-30	1.24344e-31
MSMEG_2690		DNA translocase FtsK	3.31894	6.58149e-21	1.09811e-21
MSMEG_2694		XRE family transcriptional regulator	2.78208	1.35049e-11	3.95182e-12
MSMEG_2695		hypothetical protein	2.17871	1.60234e-11	4.70626e-12
MSMEG_2696		membrane alanine rich protein	2.3506	1.20238e-14	2.90651e-15
MSMEG_2715		hypothetical protein	4.27127	4.32638e-09	1.60097e-09
MSMEG_2723	recA	recombinase A	4.82449	1.97681e-32	1.9689e-33
MSMEG_2724	recX	recombination regulator RecX	7.06756	1.15989e-50	5.05949e-52
MSMEG_2725		glutamate transporter permease GluD	3.78171	4.13477e-20	7.13928e-21
MSMEG_2733		hypothetical protein	-3.07617	2.78684e-09	1.01708e-09
MSMEG_2740	lexA	LexA repressor	4.76272	2.94884e-31	3.01208e-32
MSMEG_2742		DNA-damage-inducible protein	44.2782	5.01952e-109	4.01416e-111
MSMEG_2743	nrdR	NrdR family transcriptional regulator	7.67533	2.37929e-45	1.40976e-46
MSMEG_2744		thymidylate synthase	3.09343	4.70216e-10	1.59815e-10
MSMEG_2750		iron-dependent repressor IdeR	3.05003	7.63613e-25	1.03814e-25
MSMEG_2752		RNA polymerase sigma factor SigB	2.58004	1.02628e-18	1.91006e-19
MSMEG_2755		hypothetical protein	12.0605	1.59118e-66	4.56935e-68
MSMEG_2756		hypothetical protein	5.78359	1.01502e-39	7.34236e-41
MSMEG_2757		glutathione S-transferase domain-containing protein	2.46083	3.13731e-07	1.36281e-07
MSMEG_2762		inositol-1-monophosphatase	-2.71459	1.71174e-10	5.60001e-11
MSMEG_2765	dut	deoxyuridine 5'-triphosphate nucleotidohydrolase	-2.24816	1.38709e-08	5.33963e-09
MSMEG_2766		hypothetical protein	-2.53983	1.10124e-10	3.50667e-11
MSMEG_2768		OB-fold nucleic acid binding domain-containing protein	2.39561	1.29921e-05	6.49842e-06
MSMEG_2775	nhaA	Na+/H+ antiporter NhaA	-3.65898	8.17507e-14	2.08314e-14
MSMEG_2778		ribonuclease D	-2.65793	9.09278e-13	2.45912e-13
MSMEG_2781	hemG	protoporphyrinogen oxidase	-2.72056	6.10927e-10	2.10305e-10
MSMEG_2783		hypothetical protein	6.83672	8.73318e-34	8.22208e-35
MSMEG_2784	msrB	methionine-R-sulfoxide reductase	3.90675	5.7279e-18	1.11601e-18
MSMEG_2793		sensor-type histidine kinase PrrB	-2.72474	4.59437e-10	1.55832e-10
MSMEG_2796		integral membrane protein	8.75808	9.31579e-24	1.34099e-24
MSMEG_2797		LysR family transcriptional regulator	3.55431	7.6302e-07	3.43095e-07
MSMEG_2820		hypothetical protein	-3.2978	3.52981e-11	1.07011e-11
MSMEG_2824		IS1549, transposase	-5.79069	1.57715e-25	2.08682e-26
MSMEG_2828		IS1096, tnpA protein	-2.72943	1.1396e-10	3.65369e-11
MSMEG_2829		IS1096, tnpR protein	-2.71844	2.08441e-08	8.27399e-09
MSMEG_2830		ISMsm4, transposase	3.4644	1.14571e-25	1.48679e-26
MSMEG_2840		hypothetical protein	-2.37995	2.4212e-08	9.72529e-09
MSMEG_2914		L-idonate 5-dehydrogenase	2.18898	0.000194755	0.000108952
MSMEG_2932		HIT family protein hydrolase	-3.54146	7.42635e-12	2.13261e-12
MSMEG_2933		phosphatidylinositol synthase	-3.34946	1.36974e-10	4.46622e-11
MSMEG_2934		lipid A biosynthesis lauroyl acyltransferase	-2.36212	1.56843e-07	6.68195e-08
MSMEG_2935		phosphatidylinositol alpha-mannosyltransferase	-2.06286	3.90531e-07	1.71771e-07
MSMEG_2938	tesB	acyl-CoA thioesterase II	-2.09673	1.00839e-05	4.98879e-06
MSMEG_2939		glutamine amidotransferase subunit PdxT	-3.04655	7.9672e-10	2.77447e-10
MSMEG_2956		NAD dependent epimerase/dehydratase	3.13748	1.2546e-11	3.65754e-12
MSMEG_2961	secD	preprotein translocase subunit SecD	-4.73813	4.06574e-22	6.36981e-23
MSMEG_2962	secF	preprotein translocase subunit SecF	-7.48152	4.48425e-39	3.34159e-40
MSMEG_2965	relA	GTP pyrophosphokinase	2.23114	2.61136e-12	7.28067e-13
MSMEG_2976	hisS	histidyl-tRNA synthetase	-2.05249	9.16264e-07	4.16332e-07
MSMEG_2984		hydrolase	2.57126	5.35988e-13	1.42424e-13
MSMEG_2990		Fe-S protein, radical SAM family protein	3.48099	3.41217e-14	8.49633e-15
MSMEG_2991		permease of the major facilitator superfamily protein	11.0593	2.51305e-30	2.66743e-31
MSMEG_2999		hypothetical protein	-2.08361	2.13905e-07	9.22178e-08
MSMEG_3003	aspS	aspartyl-tRNA synthetase	-4.53901	3.64643e-23	5.40801e-24
MSMEG_3013		transcriptional regulator family protein	2.20543	0.000464586	0.000269348
MSMEG_3015		hypothetical protein	-2.65341	3.68604e-12	1.04109e-12
MSMEG_3017		hypothetical protein	-4.78655	1.1397e-19	2.01758e-20
MSMEG_3020		hypothetical protein	-2.16265	1.48875e-06	6.94859e-07
MSMEG_3024		hypothetical protein	3.47031	3.65014e-12	1.02963e-12
MSMEG_3026		Holliday junction resolvase-like protein	-2.86559	4.85494e-11	1.48595e-11
MSMEG_3027		hypothetical protein	-3.598	9.74872e-21	1.63719e-21
MSMEG_3030	aroC	chorismate synthase	-2.01945	7.20985e-09	2.70992e-09
MSMEG_3031	aroK	shikimate kinase	-3.19515	3.05211e-12	8.54279e-13
MSMEG_3033	aroB	3-dehydroquinate synthase	-2.88441	1.08735e-14	2.6166e-15
MSMEG_3034		metallopeptidase, M24 family protein	-3.8986	2.95373e-13	7.74132e-14
MSMEG_3041		thiopurine S-methyltransferase (tpmt) superfamily protein	3.60259	3.55719e-17	7.3316e-18
MSMEG_3044	pyrC	dihydroorotase	-4.20572	1.80729e-17	3.66582e-18
MSMEG_3047	carB	carbamoyl phosphate synthase large subunit	-6.61231	6.78016e-36	5.74256e-37
MSMEG_3048	pyrF	orotidine 5'-phosphate decarboxylase	-7.9927	1.77853e-34	1.62273e-35
MSMEG_3050		integration host factor	-4.72033	6.10376e-40	4.34873e-41
MSMEG_3051	gmk	guanylate kinase	-4.30828	1.09425e-20	1.85359e-21
MSMEG_3059		esterase	-4.03401	1.75184e-19	3.12669e-20
MSMEG_3061	priA	primosome assembly protein PriA	-3.66562	4.59997e-16	1.01664e-16
MSMEG_3064	fmt	methionyl-tRNA formyltransferase	-2.08909	3.72353e-05	1.93553e-05
MSMEG_3065	sun	16S rRNA m5C967 methyltransferase	-2.50166	9.66246e-10	3.41001e-10
MSMEG_3068		hypothetical protein	2.25983	4.28683e-06	2.05693e-06
MSMEG_3069		aminoglycosides/tetracycline-transport integral membrane protein	2.32839	4.0625e-14	1.01895e-14
MSMEG_3070		LprG protein	2.54222	8.60353e-18	1.70132e-18
MSMEG_3078	uvrC	excinuclease ABC subunit C	3.36326	1.06443e-24	1.46644e-25
MSMEG_3086	tpiA	triosephosphate isomerase	-2.85296	9.1421e-25	1.25617e-25
MSMEG_3097	ppc	phosphoenolpyruvate carboxylase	-4.30487	1.65899e-21	2.7077e-22
MSMEG_3099	pgl	6-phosphogluconolactonase	2.14427	5.18621e-10	1.77398e-10
MSMEG_3100	opcA	OpcA protein	2.01703	5.87848e-06	2.84629e-06
MSMEG_3107		hypothetical protein	-2.28874	4.94223e-07	2.18816e-07
MSMEG_3117		cytochrome aa3 controlling protein	-3.68094	2.39034e-15	5.48275e-16
MSMEG_3118		ABC transporter	-2.57586	5.30594e-09	1.97695e-09
MSMEG_3121		DNA-binding protein	7.96423	2.85922e-45	1.70451e-46
MSMEG_3122	sufB	FeS assembly protein SufB	7.77132	5.41693e-62	1.7131e-63
MSMEG_3123	sufD	FeS assembly protein SufD	8.36605	2.57578e-59	8.80128e-61
MSMEG_3124	sufC	ABC transporter ATP-binding protein	5.0632	5.92099e-38	4.62746e-39
MSMEG_3125		cysteine desulfurase	6.61751	2.04952e-47	1.08771e-48
MSMEG_3126		SUF system FeS assembly protein, NifU family protein	5.91662	5.07055e-39	3.79692e-40
MSMEG_3127		hypothetical protein	6.13171	6.50526e-39	4.89491e-40
MSMEG_3128		hypothetical protein	4.40425	5.01191e-28	5.86636e-29
MSMEG_3137		oxidoreductase	30.3608	1.28853e-63	3.79393e-65
MSMEG_3138	trx	thioredoxin	15.5105	2.95078e-86	4.505e-88
MSMEG_3139		enoyl-CoA hydratase	18.5254	5.38617e-92	7.24421e-94
MSMEG_3142		HTH-type transcriptional repressor AcnR	8.0552	1.99806e-50	8.87461e-52
MSMEG_3143	acnA	aconitate hydratase	6.92087	2.88896e-39	2.1318e-40
MSMEG_3145		secreted cell wall-associated hydrolase	-2.79355	6.52194e-12	1.86578e-12
MSMEG_3146		invasin 1	-2.23528	7.65926e-06	3.75864e-06
MSMEG_3150	fabG	3-oxoacyl-ACP reductase	-3.34245	4.7466e-14	1.19571e-14
MSMEG_3151		enoyl-ACP reductase	-4.61929	6.41049e-20	1.11851e-20
MSMEG_3152	hemH	ferrochelatase	-5.09132	6.58782e-26	8.38145e-27
MSMEG_3153		hypothetical protein	-2.03553	3.37955e-06	1.61299e-06
MSMEG_3157		hypothetical protein	3.74265	3.13993e-23	4.63399e-24
MSMEG_3158	mutA	methylmalonyl-CoA mutase, small subunit	-6.60559	2.77831e-33	2.65611e-34
MSMEG_3159		methylmalonyl-CoA mutase	-5.11328	6.95194e-24	9.90607e-25
MSMEG_3160		arginine/ornithine transporter ATPase	-5.59244	3.38859e-23	5.0133e-24
MSMEG_3165		IS1096, tnpR protein	-2.71845	2.04045e-08	8.0624e-09
MSMEG_3166		IS1096, tnpA protein	-2.72944	1.12889e-10	3.61112e-11
MSMEG_3169	ileS	isoleucyl-tRNA synthetase	-5.32524	1.93211e-37	1.5381e-38
MSMEG_3172		DNA polymerase IV	-3.6928	2.41878e-14	5.93484e-15
MSMEG_3178	dnaE	DNA polymerase III subunit alpha	2.02578	3.06009e-11	9.19918e-12
MSMEG_3183	ilvA	threonine dehydratase	3.54453	3.20846e-29	3.62716e-30
MSMEG_3186	glgX	glycogen debranching protein GlgX	-6.82163	1.19642e-33	1.13075e-34
MSMEG_3187		acyltransferase	-5.04771	6.25007e-24	8.88323e-25
MSMEG_3213		hypothetical protein	3.29052	2.27308e-19	4.0818e-20
MSMEG_3214		hypothetical protein	3.22895	1.61154e-21	2.6244e-22
MSMEG_3217	trpE	anthranilate synthase component I	-2.64279	4.98388e-15	1.16852e-15
MSMEG_3218		hypothetical protein	-3.62944	4.50187e-11	1.37462e-11
MSMEG_3219	trpC	indole-3-glycerol-phosphate synthase	-3.21039	9.76264e-30	1.06108e-30
MSMEG_3220	trpB	tryptophan synthase subunit beta	-4.09304	1.05252e-25	1.36205e-26
MSMEG_3221	trpA	tryptophan synthase subunit alpha	-4.2673	5.52058e-27	6.66242e-28
MSMEG_3222		prolipoprotein diacylglyceryl transferase	-4.06322	9.1563e-37	7.55536e-38
MSMEG_3225		ferredoxin-dependent glutamate synthase 1	2.89226	1.94395e-15	4.43059e-16
MSMEG_3226		glutamate synthase NADH/NADPH small subunit	2.2451	1.79875e-07	7.70891e-08
MSMEG_3228		acyl-CoA thioesterase II	-2.10585	2.92341e-05	1.50049e-05
MSMEG_3229		hypothetical protein	3.26423	1.42023e-21	2.29219e-22
MSMEG_3231	cydD	cysteine ABC transporter permease/ATP-binding protein	2.9578	5.31201e-18	1.03305e-18
MSMEG_3234		integral membrane protein	-3.69453	5.38588e-11	1.65629e-11
MSMEG_3235		amino acid ABC transporter	-7.46815	3.92826e-36	3.28426e-37
MSMEG_3239		two-component system sensor kinase	-2.10783	9.83586e-09	3.73627e-09
MSMEG_3244		hypothetical protein	11.5788	7.47651e-101	6.79436e-103
MSMEG_3262		L-xylulose reductase	-2.29445	5.07991e-05	2.68307e-05
MSMEG_3281		spermidine/putrescine ABC transporter ATP-binding protein	2.68019	3.39625e-07	1.48393e-07
MSMEG_3313		xylose repressor	3.03874	2.85603e-07	1.23657e-07
MSMEG_3323		hypothetical protein	8.92174	3.799e-25	5.09571e-26
MSMEG_3325		hypothetical protein	6.53796	3.12051e-29	3.51029e-30
MSMEG_3326		carboxylate-amine ligase	2.76109	2.9235e-06	1.39108e-06
MSMEG_3328		hypothetical protein	3.54302	2.84952e-07	1.23262e-07
MSMEG_3331		hypothetical protein	4.0959	9.85607e-10	3.48241e-10
MSMEG_3332		TetR family transcriptional regulator	2.56615	5.87861e-07	2.61556e-07
MSMEG_3360		transcriptional regulator	4.15685	2.6087e-19	4.73189e-20
MSMEG_3404		HNH endonuclease domain-containing protein	21.4221	1.50868e-72	3.50984e-74
MSMEG_3408		hypothetical protein	2.33749	0.000102686	5.5841e-05
MSMEG_3409		oxidoreductase	6.11736	4.14555e-18	8.03191e-19
MSMEG_3433		IS1549, transposase	-5.79069	1.57715e-25	2.08331e-26
MSMEG_3437		esterase	2.01092	4.38281e-05	2.30054e-05
MSMEG_3459		hypothetical protein	-2.22663	3.23946e-07	1.41071e-07
MSMEG_3464		alcohol dehydrogenase	4.07401	1.01027e-20	1.70031e-21
MSMEG_3465		fatty-acid--CoA ligase	8.38622	8.51523e-80	1.57861e-81
MSMEG_3472		hypothetical protein	5.90202	8.20944e-20	1.44135e-20
MSMEG_3478		tena/thi-4 family protein	-2.05174	2.84215e-06	1.34824e-06
MSMEG_3490		acyltransferase	-2.31706	1.6601e-07	7.08454e-08
MSMEG_3505		6-aminohexanoate-cyclic-dimer hydrolase	-3.63669	8.50565e-13	2.29414e-13
MSMEG_3506		amino acid decarboxylase	-2.25775	9.56412e-07	4.36313e-07
MSMEG_3507		fructose-1,6-bisphosphate aldolase	-4.98196	4.89847e-22	7.71006e-23
MSMEG_3508		alpha/beta hydrolase	-3.55332	7.74281e-17	1.62118e-17
MSMEG_3511		hydroxylase	22.58	1.96803e-44	1.20185e-45
MSMEG_3512		competence damage-inducible protein A	-4.55539	3.21033e-16	7.00181e-17
MSMEG_3513		hypothetical protein	-4.98338	2.34666e-19	4.22246e-20
MSMEG_3528		ErfK/YbiS/YcfS/YnhG family protein	2.06697	2.66897e-09	9.73093e-10
MSMEG_3531		hypothetical protein	-5.08783	2.06891e-26	2.57956e-27
MSMEG_3538		cyclopropane-fatty-acyl-phospholipid synthase	-2.65349	1.17843e-13	3.03283e-14
MSMEG_3542		hypothetical protein	4.19637	5.91753e-12	1.68857e-12
MSMEG_3545		hypothetical protein	2.22253	8.09894e-11	2.52006e-11
MSMEG_3551		linalool 8-monooxygenase	2.00068	0.00267881	0.00171381
MSMEG_3561	glnA	glutamine synthetase	3.16134	2.84828e-11	8.52102e-12
MSMEG_3564	bfr	bacterioferritin	4.88735	5.52938e-31	5.68817e-32
MSMEG_3582	lon	ATP-dependent protease La	45.6566	1.90232e-137	4.14901e-140
MSMEG_3594		anthranilate dioxygenase reductase	3.82654	5.99453e-24	8.49824e-25
MSMEG_3596		ATPase	-3.40579	1.21011e-16	2.56011e-17
MSMEG_3615		zinc-binding alcohol dehydrogenase	15.929	7.25838e-61	2.40099e-62
MSMEG_3616		integral membrane protein	19.9651	4.88511e-53	1.97109e-54
MSMEG_3621	ndh	NADH dehydrogenase	7.42241	5.4349e-48	2.84488e-49
MSMEG_3622		hypothetical protein	2.38734	8.23418e-14	2.1012e-14
MSMEG_3629		hypothetical protein	124.596	1.30204e-113	8.04607e-116
MSMEG_3636		ABC transporter ferric iron-binding periplasmic protein	2.73201	1.35806e-10	4.42318e-11
MSMEG_3637		hypothetical protein	2.65715	1.67068e-16	3.58306e-17
MSMEG_3646		MerR family transcriptional regulator	-3.67826	3.55235e-19	6.48229e-20
MSMEG_3647		forkhead-associated protein	-2.0454	4.8859e-09	1.81512e-09
MSMEG_3651		membrane associated protein	-3.7421	4.59809e-16	1.01456e-16
MSMEG_3653		hypothetical protein	-2.97052	1.0083e-12	2.73424e-13
MSMEG_3654	azi	accessory Sec system translocase SecA2	-2.46585	1.07249e-10	3.40733e-11
MSMEG_3655		ABC transporter permease	-4.4132	3.36138e-16	7.3679e-17
MSMEG_3662		mannose-binding lectin	-2.29423	9.79767e-07	4.48036e-07
MSMEG_3666		C-5 sterol desaturase	2.49284	1.01991e-05	5.05318e-06
MSMEG_3667		para-nitrobenzyl esterase	6.76129	4.79362e-36	4.02517e-37
MSMEG_3676		phenoxybenzoate dioxygenase subunit beta	2.36633	5.56987e-05	2.95602e-05
MSMEG_3678		hypothetical protein	3.40821	5.03213e-07	2.23162e-07
MSMEG_3680		hypothetical protein	29.6173	3.39758e-133	1.11153e-135
MSMEG_3681		hypothetical protein	-2.28773	0.000309446	0.000176489
MSMEG_3685		hypothetical protein	3.59069	1.26458e-17	2.53743e-18
MSMEG_3689		sodium:solute symporter	-6.71415	1.21336e-34	1.08501e-35
MSMEG_3696		IS1096, tnpR protein	-2.71845	2.02487e-08	7.97141e-09
MSMEG_3697		IS1096, tnpA protein	-2.72944	1.11892e-10	3.5711e-11
MSMEG_3703		hypothetical protein	-3.00034	2.46538e-12	6.84678e-13
MSMEG_3735		hypothetical protein	5.1087	8.15085e-16	1.82216e-16
MSMEG_3738	engA	GTP-binding protein EngA	-3.523	4.0418e-22	6.31761e-23
MSMEG_3739	cmk	cytidylate kinase	-2.61809	4.0902e-11	1.24446e-11
MSMEG_3740	rluB	ribosomal large subunit pseudouridine synthase B	-2.55945	7.17554e-11	2.2197e-11
MSMEG_3748		thiamin pyrophosphokinase catalytic subunit	-2.27016	1.97859e-10	6.52339e-11
MSMEG_3753		hydrolase	-4.32003	1.96996e-22	3.02905e-23
MSMEG_3754		hypothetical protein	-3.42352	3.57111e-15	8.26897e-16
MSMEG_3758	tyrS	tyrosyl-tRNA synthetase	-3.94777	8.70131e-16	1.95155e-16
MSMEG_3761		Clp protease subunit	2.08334	0.000325723	0.000186128
MSMEG_3765		transcriptional regulator	-3.15022	6.6721e-10	2.30892e-10
MSMEG_3767		acyl-CoA synthetase	-3.51535	3.09253e-17	6.3177e-18
MSMEG_3770	argG	argininosuccinate synthase	-4.1721	4.01934e-14	1.00666e-14
MSMEG_3772	argF	ornithine carbamoyltransferase	-4.15231	8.7683e-14	2.24387e-14
MSMEG_3773	argD	acetylornithine aminotransferase	-4.2443	1.10018e-15	2.48751e-16
MSMEG_3791	rplT	50S ribosomal protein L20	-3.32039	1.95664e-09	7.01291e-10
MSMEG_3792	rpmI	50S ribosomal protein L35	-2.47695	8.09179e-07	3.65616e-07
MSMEG_3796	lysS	lysyl-tRNA synthetase	-3.5693	4.77041e-15	1.11674e-15
MSMEG_3808	uvrA	excinuclease ABC subunit A	2.66967	5.34442e-22	8.45082e-23
MSMEG_3809		hypothetical protein	2.5831	7.16624e-09	2.69092e-09
MSMEG_3815		drug efflux membrane protein	10.4479	7.67843e-68	2.00962e-69
MSMEG_3816	uvrB	excinuclease ABC subunit B	11.8831	3.83155e-93	4.45691e-95
MSMEG_3836		hypothetical protein	3.39012	5.87947e-14	1.4875e-14
MSMEG_3837		hypothetical protein	2.64653	3.15937e-16	6.87918e-17
MSMEG_3838		integral membrane protein	2.06818	0.00016403	9.07504e-05
MSMEG_3839		DNA polymerase I	3.23938	2.16724e-22	3.35604e-23
MSMEG_3850		alkanesulfonate monooxygenase	3.33947	4.1294e-10	1.39298e-10
MSMEG_3855		hypothetical protein	2.10874	0.000572452	0.000335855
MSMEG_3856		CadC family transcriptional regulator	3.76351	2.03164e-30	2.14906e-31
MSMEG_3858		hypothetical protein	2.41598	7.3691e-09	2.77781e-09
MSMEG_3865		hypothetical protein	2.16786	1.45361e-07	6.17693e-08
MSMEG_3872	cobH	precorrin-8X methylmutase	-3.55891	1.15587e-12	3.15542e-13
MSMEG_3883		5'-3' exonuclease	-3.58812	1.36736e-17	2.7536e-18
MSMEG_3890		proteasome component	2.51054	7.15338e-18	1.40935e-18
MSMEG_3893		hypothetical protein	-2.10604	5.58327e-05	2.96516e-05
MSMEG_3902		ATPase AAA	4.10688	5.12755e-31	5.25616e-32
MSMEG_3907		recombinase B	3.50794	8.2865e-15	1.97599e-15
MSMEG_3908		hypothetical protein	5.29931	5.01113e-26	6.33905e-27
MSMEG_3910		hypothetical protein	5.32253	2.47085e-20	4.23934e-21
MSMEG_3914		beta-lactamase	12.5971	1.68509e-34	1.52522e-35
MSMEG_3917		hypothetical protein	2.12149	2.64483e-05	1.35174e-05
MSMEG_3918		hypothetical protein	2.0035	0.000411511	0.000237543
MSMEG_3935		hypothetical protein	2.76134	2.61136e-12	7.27764e-13
MSMEG_3946		transmembrane protein	2.07631	8.40542e-07	3.80704e-07
MSMEG_3950		universal stress protein family protein	2.61578	1.41158e-15	3.20696e-16
MSMEG_3952		hypothetical protein	2.28178	4.4836e-12	1.27451e-12
MSMEG_3955		hypothetical protein	3.04078	7.50169e-10	2.60691e-10
MSMEG_3957		hypothetical protein	5.77631	6.45291e-18	1.26431e-18
MSMEG_3978	ampC	beta-lactamase	2.19135	0.000236887	0.000133642
MSMEG_3980		GntR family transcriptional regulator	3.29518	1.09243e-08	4.16959e-09
MSMEG_4022		TetR family transcriptional regulator	2.54939	0.00014288	7.86853e-05
MSMEG_4023		oxidoreductase	4.42882	1.90658e-12	5.26025e-13
MSMEG_4024		TetR family transcriptional regulator	2.61449	1.74744e-06	8.18142e-07
MSMEG_4044		GAF domain-containing protein	3.14943	4.86451e-17	1.00791e-17
MSMEG_4053		transcriptional regulatory protein	2.15342	2.8689e-06	1.36197e-06
MSMEG_4062		glutamyl-tRNA(Gln) amidotransferase subunit A	12.4968	7.65225e-47	4.22807e-48
MSMEG_4087		major facilitator superfamily protein	8.36393	1.58563e-24	2.20178e-25
MSMEG_4114	menB	naphthoate synthase	2.0685	3.01529e-05	1.55094e-05
MSMEG_4118		acyl-CoA dehydrogenase	-2.33536	8.38805e-05	4.534e-05
MSMEG_4121		GntR family transcriptional regulator	3.20295	2.47583e-18	4.75187e-19
MSMEG_4125		oxidoreductase, short chain dehydrogenase/reductase	2.73738	7.46533e-09	2.81951e-09
MSMEG_4126		hydrolase, isochorismatase	4.98212	1.75237e-17	3.54805e-18
MSMEG_4127		TnpC protein	2.01933	0.000277787	0.000157524
MSMEG_4132		transposase	2.11648	0.00114872	0.000696915
MSMEG_4141		hypothetical protein	4.46168	1.50484e-20	2.56003e-21
MSMEG_4180	hisG	ATP phosphoribosyltransferase	-5.03192	4.84268e-26	6.10836e-27
MSMEG_4184		dTDP-glucose-46-dehydratase	2.69601	3.26177e-06	1.5556e-06
MSMEG_4185	metH	B12-dependent methionine synthase	2.5596	3.22516e-17	6.60039e-18
MSMEG_4188		short chain dehydrogenase	3.86933	1.63123e-14	3.9669e-15
MSMEG_4189	cysS	cysteinyl-tRNA synthetase	3.30482	1.12572e-16	2.37339e-17
MSMEG_4190		3'(2'),5'-bisphosphate nucleotidase CysQ	-2.31474	9.66246e-10	3.40172e-10
MSMEG_4192		hypothetical protein	2.14667	3.25428e-07	1.41835e-07
MSMEG_4205		transcriptional regulator	6.44183	3.66119e-15	8.49882e-16
MSMEG_4219		hypothetical protein	-2.74039	1.56147e-13	4.04132e-14
MSMEG_4220		hypothetical protein	-2.19829	0.000166342	9.21502e-05
MSMEG_4221		hypothetical protein	-4.52111	1.82235e-22	2.78883e-23
MSMEG_4222	ftsZ	cell division protein FtsZ	-2.93926	2.11731e-22	3.27102e-23
MSMEG_4228	ftsW	cell division protein FtsW	-3.86019	1.15819e-18	2.17239e-19
MSMEG_4229	murD	UDP-N-acetylmuramoyl-L-alanyl-D-glutamate synthetase	-6.52503	4.10084e-40	2.90681e-41
MSMEG_4230	mraY	phospho-N-acetylmuramoyl-pentapeptide-transferase	-7.48059	2.63288e-43	1.694e-44
MSMEG_4231		UDP-N-acetylmuramoyl-tripeptide--D-alanyl-D-alanine ligase	-4.45886	2.98897e-21	4.94358e-22
MSMEG_4232	murE	UDP-N-acetylmuramoylalanyl-D-glutamate--2,6-diaminopimelate ligase	-2.09835	1.93835e-08	7.58147e-09
MSMEG_4233		penicillin binding protein transpeptidase domain-containing protein	2.10242	7.85907e-09	2.97679e-09
MSMEG_4235	mraW	16S rRNA (cytosine(1402)-N(4))-methyltransferase	2.08511	2.59067e-09	9.43602e-10
MSMEG_4236	mraZ	cell division protein MraZ	2.49507	7.77658e-11	2.41693e-11
MSMEG_4237		transmembrane protein	2.84571	5.24758e-17	1.0911e-17
MSMEG_4239		LppM protein	-2.19818	9.22735e-07	4.19608e-07
MSMEG_4240		polyprenyl synthetase	-2.02527	1.79e-07	7.66493e-08
MSMEG_4241		integral membrane protein	-2.4792	5.09552e-10	1.74111e-10
MSMEG_4242		transcriptional regulatory protein	2.06988	7.38443e-06	3.61571e-06
MSMEG_4246		integral membrane protein	-2.67365	2.8714e-10	9.5609e-11
MSMEG_4253		glycoside hydrolase family protein	-3.03698	2.68732e-11	8.02972e-12
MSMEG_4257		hypothetical protein	10.1433	2.12427e-48	1.08105e-49
MSMEG_4258	trpD	anthranilate phosphoribosyltransferase	-2.38831	1.03498e-10	3.28064e-11
MSMEG_4259		hypothetical protein	2.83914	1.03772e-17	2.06337e-18
MSMEG_4260		cytochrome C oxidase subunit 3	-2.3129	1.12761e-09	3.99642e-10
MSMEG_4261		ubiquinol-cytochrome C reductase cytochrome C subunit	-2.09597	1.06965e-09	3.78713e-10
MSMEG_4264		hypothetical protein	-2.06011	0.00101188	0.000609112
MSMEG_4265		MmpS3 protein	-2.54119	1.58229e-06	7.39667e-07
MSMEG_4268		cytochrome C oxidase subunit 2	-4.04215	3.68514e-38	2.83988e-39
MSMEG_4269	asnB	asparagine synthase	-4.70412	2.71244e-22	4.22001e-23
MSMEG_4270		adenosine kinase	-2.88806	7.96167e-15	1.89274e-15
MSMEG_4272		HesB/YadR/YfhF family protein	3.48852	1.79359e-18	3.40985e-19
MSMEG_4275	cobT	nicotinate-nucleotide--dimethylbenzimidazole phosphoribosyltransferase	-4.20427	3.5797e-17	7.39103e-18
MSMEG_4277	cobS	adenosylcobinamide-GDP ribazoletransferase	-3.3039	8.48662e-10	2.96153e-10
MSMEG_4282		hypothetical protein	2.84706	1.6096e-09	5.74564e-10
MSMEG_4285	lipB	lipoate-protein ligase B	2.54106	4.67952e-09	1.73334e-09
MSMEG_4286	lipA	lipoyl synthase	3.58201	8.75791e-25	1.20019e-25
MSMEG_4287		integral membrane protein	2.50656	1.15121e-16	2.43131e-17
MSMEG_4290	glnA	glutamine synthetase	-6.89663	1.67077e-29	1.86451e-30
MSMEG_4293		[glutamate--ammonia-ligase] adenylyltransferase	-4.85036	2.16002e-33	2.05717e-34
MSMEG_4294	glnA	glutamine synthetase	-3.22027	4.74244e-16	1.04985e-16
MSMEG_4295		alpha/beta hydrolase	-3.6439	2.50266e-19	4.52135e-20
MSMEG_4296		protease	-5.7262	7.54882e-27	9.19249e-28
MSMEG_4299		enoyl-CoA hydratase/isomerase	-2.72674	5.69605e-07	2.53227e-07
MSMEG_4300		transcription regulator AmtR	3.59025	9.77879e-16	2.20387e-16
MSMEG_4301		fatty-acid--CoA ligase	3.8125	5.29521e-30	5.67825e-31
MSMEG_4305		bifunctional RNase H/acid phosphatase	-3.26384	4.33574e-13	1.1458e-13
MSMEG_4306		hypothetical protein	-2.88724	1.80231e-08	7.01007e-09
MSMEG_4307		hypothetical protein	-2.35152	1.17271e-08	4.48454e-09
MSMEG_4308		5'-nucleotidase	2.53848	1.37303e-07	5.82452e-08
MSMEG_4309		low molecular weight protein-tyrosine-phosphatase	2.20669	0.000247032	0.000139545
MSMEG_4310	cobD	cobalamin biosynthesis protein	-7.78456	2.05007e-34	1.88538e-35
MSMEG_4321		hypothetical protein	-3.11816	1.18315e-15	2.68371e-16
MSMEG_4323	aceE	pyruvate dehydrogenase subunit E1	-2.97745	9.823e-14	2.51734e-14
MSMEG_4327		3-oxoacyl-ACP synthase	-2.30252	5.8284e-10	2.00212e-10
MSMEG_4336		hypothetical protein	3.28641	6.69907e-23	1.00084e-23
MSMEG_4344		monooxygenase	2.4326	7.54925e-05	4.05042e-05
MSMEG_4351		oxidoreductase YjgI	15.6381	9.13706e-41	6.3438e-42
MSMEG_4352		hypothetical protein	2.3955	2.53977e-08	1.02108e-08
MSMEG_4361		hypothetical protein	2.57714	0.000184199	0.000102512
MSMEG_4379		isochorismatase hydrolase	3.78666	3.86057e-08	1.57735e-08
MSMEG_4395		excalibur domain-containing protein	2.54527	0.00016161	8.92938e-05
MSMEG_4399		hypothetical protein	3.62896	3.17597e-10	1.05981e-10
MSMEG_4400		alcohol dehydrogenase	2.54291	5.41041e-10	1.85264e-10
MSMEG_4402		IS1096, tnpR protein	-2.71845	2.02487e-08	7.96565e-09
MSMEG_4403		IS1096, tnpA protein	-2.72942	1.14675e-10	3.68078e-11
MSMEG_4448		transcriptional modulator of MazE	2.19894	0.000262238	0.000148516
MSMEG_4464		modulator of DNA gyrase	8.41115	6.91238e-40	4.94998e-41
MSMEG_4483		deoxyguanosinetriphosphate triphosphohydrolase-like protein	-2.07872	9.39998e-08	3.92606e-08
MSMEG_4487		ferric uptake regulation protein	2.18467	3.4511e-05	1.78639e-05
MSMEG_4490	uppS	UDP pyrophosphate synthase	-4.07323	7.21834e-18	1.42478e-18
MSMEG_4497		PhoH family protein	2.618	1.11676e-19	1.97291e-20
MSMEG_4500		hypothetical protein	70.2459	3.68814e-115	2.14505e-117
MSMEG_4505	hrcA	heat-inducible transcription repressor	2.45465	9.31093e-20	1.63813e-20
MSMEG_4507		hypothetical protein	3.18965	5.09861e-11	1.56424e-11
MSMEG_4509		MbtG protein	12.1157	3.0731e-46	1.74265e-47
MSMEG_4510		peptide synthetase mbtf	16.6803	1.73526e-96	1.89232e-98
MSMEG_4511		linear gramicidin synthetase subunit B	19.8867	2.17903e-110	1.66338e-112
MSMEG_4512		polyketide synthase	34.4163	3.25373e-144	4.73098e-147
MSMEG_4513		polyketide synthase	47.9733	1.09969e-110	7.99484e-113
MSMEG_4515		non-ribosomal peptide synthetase	63.7064	1.42852e-102	1.19433e-104
MSMEG_4524		salicylate synthase MbtI	18.2584	3.43935e-43	2.22539e-44
MSMEG_4527		ferredoxin sulfite reductase	10.0637	1.96933e-60	6.58591e-62
MSMEG_4528		phosphoadenosine phosphosulfate reductase	10.2931	1.11138e-71	2.70675e-73
MSMEG_4529		hypothetical protein	8.57426	2.2955e-46	1.28501e-47
MSMEG_4531	cysW	sulfate ABC transporter permease CysW	-2.41856	2.99628e-08	1.21441e-08
MSMEG_4536		hypothetical protein	24.0292	8.21403e-74	1.82136e-75
MSMEG_4537		major membrane protein I	2.67468	5.25596e-05	2.78369e-05
MSMEG_4547		acyl-CoA dehydrogenase	9.92894	5.51324e-42	3.68751e-43
MSMEG_4555		LppR protein	-3.55585	3.79549e-12	1.07339e-12
MSMEG_4557		ABC transporter ATP-binding protein	-14.9128	3.24287e-77	6.36551e-79
MSMEG_4559		ABC transporter	-27.6751	2.03889e-99	1.92698e-101
MSMEG_4560		periplasmic binding protein	-26.1603	3.92714e-121	1.57029e-123
MSMEG_4561		iron ABC transporter substrate-binding protein	-16.9503	3.05778e-74	6.66909e-76
MSMEG_4571	rpsT	30S ribosomal protein S20	-2.08015	0.000635478	0.000373988
MSMEG_4578		hypothetical protein	-3.54288	3.13806e-13	8.23584e-14
MSMEG_4579		phosphoglycerate mutase	-2.40027	1.14322e-09	4.06006e-10
MSMEG_4580		hypothetical protein	-2.77904	9.43815e-08	3.94543e-08
MSMEG_4581	nadD	nicotinic acid mononucleotide adenylyltransferase	-2.16734	7.93555e-06	3.90287e-06
MSMEG_4593		acyl-CoA dehydrogenase	2.19619	0.000523879	0.000305084
MSMEG_4620		NAD-dependent deacetylase 1	4.95053	7.73922e-30	8.35532e-31
MSMEG_4623	obgE	GTPase ObgE	-6.16731	4.47302e-18	8.68264e-19
MSMEG_4624	rpmA	50S ribosomal protein L27	-3.35692	4.60241e-13	1.21961e-13
MSMEG_4627	ndk	nucleoside diphosphate kinase	-5.20787	1.6879e-18	3.19663e-19
MSMEG_4628		hypothetical protein	-2.04265	7.45394e-07	3.34357e-07
MSMEG_4630	valS	valyl-tRNA synthetase	-2.06722	3.04822e-11	9.15241e-12
MSMEG_4631		hypothetical protein	-2.03444	0.00070965	0.000419444
MSMEG_4644		molybdopterin-guanine dinucleotide biosynthesis protein A	2.79238	9.29274e-07	4.22919e-07
MSMEG_4645	orB	2-oxoglutarate ferredoxin oxidoreductase subunit beta	4.01163	1.87719e-34	1.71956e-35
MSMEG_4646		pyruvate synthase	4.00082	1.3814e-33	1.31059e-34
MSMEG_4647		carbohydrate kinase PfkB	-2.80023	1.78979e-10	5.8749e-11
MSMEG_4652		D-oliose 4-ketoreductase	2.51354	9.66246e-10	3.40605e-10
MSMEG_4653		AP endonuclease, family protein 2 superfamily protein	2.28386	2.28316e-09	8.29108e-10
MSMEG_4668		oxidoreductase alpha (molybdopterin) subunit	2.76098	5.11709e-20	8.8912e-21
MSMEG_4669	fdhD	formate dehydrogenase accessory protein	3.14981	5.52534e-15	1.30752e-15
MSMEG_4670		N-glycosylation	2.7515	1.19393e-06	5.47707e-07
MSMEG_4674	tig	trigger factor	-4.74964	4.25753e-19	7.81554e-20
MSMEG_4681		hypothetical protein	3.64187	4.13106e-15	9.62562e-16
MSMEG_4684		ribose-5-phosphate isomerase B	-3.39666	5.20084e-11	1.5975e-11
MSMEG_4687		cytosine deaminase	4.04879	1.67028e-13	4.32902e-14
MSMEG_4688		hypothetical protein	18.1478	8.22697e-59	2.87092e-60
MSMEG_4690	pepN	aminopeptidase	2.15317	2.23962e-09	8.10042e-10
MSMEG_4692		hypothetical protein	-5.9103	1.33909e-31	1.35808e-32
MSMEG_4695		hypothetical protein	2.20898	3.8157e-05	1.98622e-05
MSMEG_4697		hypothetical protein	-2.31007	7.62443e-07	3.42559e-07
MSMEG_4698		hypothetical protein	-2.26385	7.55229e-06	3.70339e-06
MSMEG_4700		ABC transporter ATP-binding protein	-3.35616	2.14467e-18	4.10067e-19
MSMEG_4709		enoyl-CoA hydratase	2.23339	0.000115739	6.30654e-05
MSMEG_4710		branched-chain alpha-keto acid dehydrogenase subunit E2	8.69268	3.39277e-47	1.8376e-48
MSMEG_4712		pyruvate dehydrogenase E1 component subunit alpha	14.5555	3.29501e-38	2.52725e-39
MSMEG_4716		acetyl-/propionyl-coenzyme A carboxylase subunit alpha	-2.40835	2.33925e-08	9.37061e-09
MSMEG_4717		carboxyl transferase domain-containing protein	-10.3833	1.49767e-34	1.34469e-35
MSMEG_4721		permease of the major facilitator superfamily protein	-2.90383	1.29647e-12	3.55339e-13
MSMEG_4722		short-chain dehydrogenase	-2.08515	7.66316e-05	4.12268e-05
MSMEG_4738		hypothetical protein	-2.92422	8.03922e-07	3.62948e-07
MSMEG_4745		ErfK/YbiS/YcfS/YnhG family protein	2.19482	1.11259e-07	4.67521e-08
MSMEG_4747		hypothetical protein	3.04746	5.02567e-07	2.22693e-07
MSMEG_4748		hypothetical protein	2.86402	1.00245e-07	4.20511e-08
MSMEG_4755		hypothetical protein	-2.72736	8.82384e-17	1.85394e-17
MSMEG_4756	acpS	4'-phosphopantetheinyl transferase	-9.52525	3.42808e-51	1.47042e-52
MSMEG_4757		fatty acid synthase	-7.71929	1.97388e-42	1.30587e-43
MSMEG_4790		IS1096, tnpA protein	-2.72935	1.27114e-10	4.09388e-11
MSMEG_4791		IS1096, tnpR protein	-2.71845	2.01856e-08	7.92457e-09
MSMEG_4804		hypothetical protein	3.55718	8.4922e-14	2.17013e-14
MSMEG_4805		acyl-CoA dehydrogenase	2.8788	3.23941e-16	7.07701e-17
MSMEG_4847		TetR family transcriptional regulator	2.22699	4.88579e-09	1.81152e-09
MSMEG_4890	ahpD	alkylhydroperoxidase	38.011	1.54097e-90	2.12857e-92
MSMEG_4891		alkylhydroperoxidase	35.6842	3.66082e-63	1.11781e-64
MSMEG_4896		fatty-acid--CoA ligase	2.17062	2.28929e-11	6.81153e-12
MSMEG_4899	rdgB	non-canonical purine NTP pyrophosphatase, RdgB/HAM1 family protein	3.22597	2.07983e-18	3.96914e-19
MSMEG_4901	rph	ribonuclease PH	3.59016	9.7086e-26	1.24931e-26
MSMEG_4903	murI	glutamate racemase	2.01117	2.97246e-06	1.41546e-06
MSMEG_4904		rhomboid family protein	2.76981	1.58291e-14	3.84365e-15
MSMEG_4908		endo-type 6-aminohexanoate oligomer hydrolase	-3.28829	4.367e-17	9.03244e-18
MSMEG_4909		hypothetical protein	-2.6244	2.19435e-11	6.51685e-12
MSMEG_4911	pncB	nicotinate phosphoribosyltransferase	-2.23667	1.899e-08	7.42066e-09
MSMEG_4912		helicase	-2.6786	1.51071e-13	3.90444e-14
MSMEG_4914		virginiamycin B hydrolase	-2.08833	6.63146e-06	3.22533e-06
MSMEG_4915		alpha-glucan phosphorylase	-2.47503	1.13639e-10	3.63926e-11
MSMEG_4924		adenylate cyclase	-2.61452	5.79846e-09	2.16889e-09
MSMEG_4926		IS1096, tnpA protein	-2.72934	1.29231e-10	4.17615e-11
MSMEG_4927		IS1096, tnpR protein	-2.71845	2.01998e-08	7.93746e-09
MSMEG_4930	rrlB	23S ribosomal RNA	2.18808	0.00936974	0.00638273
MSMEG_4935	atpC	F0F1 ATP synthase subunit epsilon	-9.94349	1.4562e-50	6.40495e-52
MSMEG_4936	atpD	F0F1 ATP synthase subunit beta	-10.0703	2.96257e-51	1.24921e-52
MSMEG_4937	atpG	F0F1 ATP synthase subunit gamma	-20.224	4.22635e-53	1.68993e-54
MSMEG_4938	atpA	F0F1 ATP synthase subunit alpha	-18.0587	1.41803e-48	7.16491e-50
MSMEG_4939		F0F1 ATP synthase subunit delta	-15.5831	1.77712e-67	4.90953e-69
MSMEG_4940		F0F1 ATP synthase subunit B	-12.8265	1.99806e-50	9.00614e-52
MSMEG_4945		IS1096, tnpA protein	-2.72935	1.27189e-10	4.10092e-11
MSMEG_4946		IS1096, tnpR protein	-2.71845	2.00701e-08	7.87192e-09
MSMEG_4947		glycosyl trasferase	-3.7781	6.0567e-16	1.3496e-16
MSMEG_4948		Sua5/YciO/YrdC/YwlC family protein	-2.41726	9.6222e-10	3.38228e-10
MSMEG_4951	rpmE	50S ribosomal protein L31	2.94941	1.52019e-16	3.24373e-17
MSMEG_4953		transcriptional regulator	2.21326	6.90894e-05	3.68929e-05
MSMEG_4954	rho	transcription termination factor Rho	-7.31141	5.64533e-42	3.79639e-43
MSMEG_4955	thrB	homoserine kinase	-3.71198	1.12401e-18	2.10421e-19
MSMEG_4956	thrC	threonine synthase	-8.83838	1.06861e-32	1.0488e-33
MSMEG_4957		homoserine dehydrogenase	-6.26103	2.02854e-26	2.52185e-27
MSMEG_4958	lysA	diaminopimelate decarboxylase	-6.29688	1.07983e-36	8.94952e-38
MSMEG_4959	argS	arginyl-tRNA synthetase	-4.09578	1.24309e-16	2.6379e-17
MSMEG_4961		hypothetical protein	116.908	5.26845e-208	1.91511e-211
MSMEG_4963		peptide synthetase ScpsB	2.90352	7.99444e-07	3.60636e-07
MSMEG_4967		hypothetical protein	-3.63589	2.00477e-16	4.32144e-17
MSMEG_4977		3'(2'),5'-bisphosphate nucleotidase CysQ	6.53121	2.52534e-38	1.91856e-39
MSMEG_4978	cysNC	adenylyl-sulfate kinase	5.83211	5.27781e-35	4.6236e-36
MSMEG_4979	cysD	sulfate adenylyltransferase subunit 2	3.29078	8.97386e-10	3.13482e-10
MSMEG_4980		major facilitator superfamily protein	-2.24022	2.78872e-06	1.32188e-06
MSMEG_4984		hypothetical protein	6.26207	1.14522e-22	1.73178e-23
MSMEG_4985		carbonic anhydrase	5.38952	8.67333e-21	1.45028e-21
MSMEG_4990		DNA-binding response regulator	4.08692	1.27137e-13	3.27662e-14
MSMEG_5002		hypothetical protein	10.5782	4.67072e-72	1.10359e-73
MSMEG_5004		DNA repair exonuclease	11.2935	2.45816e-92	3.12743e-94
MSMEG_5009		ABC transporter	-2.64883	1.66513e-07	7.11206e-08
MSMEG_5013		hypothetical protein	11.32	1.229e-66	3.48463e-68
MSMEG_5014		ATPase P	132.237	6.60415e-154	7.20191e-157
MSMEG_5015		hypothetical protein	97.7599	1.11762e-157	8.1252e-161
MSMEG_5018		adenylate and guanylate cyclase catalytic domain-containing protein	2.54256	2.69818e-10	8.94489e-11
MSMEG_5025		transcriptional regulator	4.58901	3.56045e-15	8.23135e-16
MSMEG_5028		HIT family protein	3.79841	4.97589e-10	1.69481e-10
MSMEG_5029		alkanal monooxygenase subunit alpha	4.56945	4.45155e-15	1.04047e-15
MSMEG_5030		hypothetical protein	2.41386	4.76422e-05	2.51113e-05
MSMEG_5038		cytochrome P450	8.42532	1.86524e-31	1.89846e-32
MSMEG_5039		siderophore-interacting protein	14.5142	2.47199e-34	2.28239e-35
MSMEG_5044		ATPase	5.95235	8.34181e-47	4.63939e-48
MSMEG_5045		D-2-hydroxyacid dehydrogenase	3.59531	2.02173e-14	4.94592e-15
MSMEG_5047		drug resistance transporter Bcr/CflA subfamily protein	2.98243	9.52468e-16	2.14314e-16
MSMEG_5048		hypothetical protein	4.73454	1.20945e-29	1.32771e-30
MSMEG_5050	map	methionine aminopeptidase	8.59616	1.73348e-44	1.05231e-45
MSMEG_5051		major facilitator superfamily protein	7.54609	7.64481e-58	2.77892e-59
MSMEG_5058		ABC transporter ATP-binding protein	-10.4752	3.09161e-47	1.65201e-48
MSMEG_5061		extracellular solute-binding protein	-4.45509	6.73357e-18	1.32419e-18
MSMEG_5064		malyl-CoA lyase	-3.07963	3.32971e-11	1.00702e-11
MSMEG_5070		trypsin	2.55022	1.08041e-20	1.82621e-21
MSMEG_5071		hypothetical protein	2.41397	9.58532e-08	4.01392e-08
MSMEG_5072		RNA polymerase sigma factor SigE	2.13194	5.46321e-10	1.8727e-10
MSMEG_5075		ABC transporter ATP-binding protein	2.34669	0.00105389	0.000636316
MSMEG_5082	tag	DNA-3-methyladenine glycosylase I	5.03453	1.06511e-30	1.11505e-31
MSMEG_5083		hypothetical protein	4.42238	4.19256e-27	5.04449e-28
MSMEG_5093		IS1096, tnpR protein	-2.71844	2.08875e-08	8.30642e-09
MSMEG_5094		IS1096, tnpA protein	-2.72933	1.31305e-10	4.25272e-11
MSMEG_5104		2,3,4,5-tetrahydropyridine-2,6-dicarboxylate N-succinyltransferase	-3.7503	1.88317e-11	5.55846e-12
MSMEG_5114		acyl-CoA synthetase	-2.65024	2.13334e-13	5.56018e-14
MSMEG_5126	fbiC	FO synthase	4.84121	1.60152e-37	1.26329e-38
MSMEG_5129		N-acetyl-1-D-myo-Inosityl-2-amino-2-deoxy-alpha- D-glucopyranoside deacetylase MshB	-2.86279	2.16849e-13	5.65968e-14
MSMEG_5130		extracellular solute-binding protein	-2.45831	1.26399e-06	5.84441e-07
MSMEG_5132	typA	GTP-binding protein TypA	-2.93479	2.48809e-14	6.11396e-15
MSMEG_5135		hypothetical protein	2.79738	2.45569e-12	6.81094e-13
MSMEG_5136		hypothetical protein	3.83131	2.32471e-17	4.73223e-18
MSMEG_5154		hypothetical protein	4.25963	1.8813e-07	8.06955e-08
MSMEG_5158		sensor histidine kinase	2.06615	2.96656e-08	1.20129e-08
MSMEG_5171		hypothetical protein	2.32894	3.82781e-07	1.68223e-07
MSMEG_5176		methyltransferase type 11	5.87853	2.30071e-37	1.84826e-38
MSMEG_5177		TetR family transcriptional regulator	4.57017	1.6477e-17	3.32415e-18
MSMEG_5178		integral membrane protein	7.08942	1.3035e-54	4.9752e-56
MSMEG_5181		IS1549, transposase	-5.79079	1.77377e-25	2.35341e-26
MSMEG_5189		oxidoreductase	-2.69162	3.54753e-07	1.55132e-07
MSMEG_5197		long-chain specific acyl-CoA dehydrogenase	-8.40974	1.18554e-39	8.66205e-41
MSMEG_5210		hydrolase	-2.55425	3.71326e-07	1.62919e-07
MSMEG_5211		hypothetical protein	-11.5049	7.69956e-54	2.96675e-55
MSMEG_5216		glyoxalase	6.38145	6.04988e-28	7.10328e-29
MSMEG_5217		hypothetical protein	3.87136	1.25763e-06	5.80586e-07
MSMEG_5222	ychF	GTP-dependent nucleic acid-binding protein EngD	-2.19933	3.70724e-08	1.51335e-08
MSMEG_5224	ispH	4-hydroxy-3-methylbut-2-enyl diphosphate reductase	2.63097	2.6723e-19	4.86667e-20
MSMEG_5245		universal stress protein family protein	2.12906	7.04052e-12	2.01926e-12
MSMEG_5246		hypothetical protein	3.31049	4.71925e-24	6.67317e-25
MSMEG_5256	uppS	UDP diphosphate synthase	4.81088	1.66013e-30	1.75005e-31
MSMEG_5257		hemolysin III family channel protein	4.15247	7.28526e-30	7.83874e-31
MSMEG_5261		mycothiol conjugate amidase Mca	-2.71108	5.52924e-13	1.47125e-13
MSMEG_5262		hypothetical protein	-2.6655	4.37726e-07	1.93166e-07
MSMEG_5263	greA	transcription elongation factor GreA	-2.64279	1.64185e-14	3.99869e-15
MSMEG_5264		hypothetical protein	-4.41438	8.8516e-29	1.01032e-29
MSMEG_5265		cystathionine gamma-synthase	-3.20884	3.47426e-17	7.14806e-18
MSMEG_5267		glutaryl-CoA dehydrogenase	2.04242	6.09445e-06	2.95307e-06
MSMEG_5270		cystathionine beta-synthase	2.40171	2.36591e-10	7.81755e-11
MSMEG_5271		esterase	28.8499	1.39176e-56	5.1097e-58
MSMEG_5272		hypothetical protein	2.12662	5.54343e-10	1.90222e-10
MSMEG_5274	purT	phosphoribosylglycinamide formyltransferase 2	-4.12453	1.24309e-16	2.63891e-17
MSMEG_5278		transmembrane protein	3.85647	4.90586e-20	8.4885e-21
MSMEG_5280		cysteine dioxygenase type I	11.2408	2.79787e-23	4.10883e-24
MSMEG_5285		phospholipase	2.85729	2.54283e-16	5.52749e-17
MSMEG_5286	dapB	dihydrodipicolinate reductase N-terminus domain-containing protein	3.9794	8.77089e-11	2.73552e-11
MSMEG_5287		dehydrogenase	5.07877	1.44064e-22	2.18374e-23
MSMEG_5292		hypothetical protein	2.30038	4.26255e-10	1.44254e-10
MSMEG_5297		oxalyl-CoA decarboxylase	3.80774	1.12215e-16	2.36177e-17
MSMEG_5298		hypothetical protein	2.50782	7.09684e-07	3.17307e-07
MSMEG_5299		hypothetical protein	3.80966	2.46069e-13	6.43124e-14
MSMEG_5302		aerobic C4-dicarboxylate transporter	-2.21449	1.77535e-05	8.96386e-06
MSMEG_5310		SAM-dependent methyltransferase	2.4134	5.51572e-07	2.44809e-07
MSMEG_5315		gp35 protein	3.17688	7.39682e-07	3.31526e-07
MSMEG_5316		glutamine ABC transporter ATP-binding protein	2.82274	1.24045e-06	5.713e-07
MSMEG_5328		hypothetical protein	6.69862	2.83016e-44	1.73863e-45
MSMEG_5329		hypothetical protein	3.44045	5.67001e-15	1.34382e-15
MSMEG_5343		hypothetical protein	2.81901	3.16898e-08	1.28902e-08
MSMEG_5344		hypothetical protein	4.58309	9.14265e-12	2.63877e-12
MSMEG_5363		hypothetical protein	-2.57734	6.63698e-10	2.29435e-10
MSMEG_5378		IS1096, tnpA protein	-2.72935	1.28049e-10	4.13331e-11
MSMEG_5379		IS1096, tnpR protein	-2.71844	2.10929e-08	8.41111e-09
MSMEG_5407		integral membrane protein	2.20046	0.000387803	0.00022287
MSMEG_5415	eno	phosphopyruvate hydratase	-5.86939	8.31285e-40	5.98307e-41
MSMEG_5418		iron permease	-3.03225	1.89262e-07	8.12501e-08
MSMEG_5420		Tat-translocated enzyme	-2.92794	6.72222e-10	2.33115e-10
MSMEG_5423	mfd	transcription-repair coupling factor	-2.29528	1.87237e-16	4.02924e-17
MSMEG_5427		ribose-phosphate pyrophosphokinase	-4.27686	4.46342e-16	9.83219e-17
MSMEG_5439		resuscitation-promoting factor RpfB	-3.10439	2.91077e-11	8.71855e-12
MSMEG_5441	metG	methionyl-tRNA synthetase	-2.01809	4.49827e-05	2.36278e-05
MSMEG_5442		glutamate dehydrogenase	-2.80061	9.50309e-15	2.27646e-15
MSMEG_5448	arcA	arginine deiminase	4.62528	1.43921e-29	1.59564e-30
MSMEG_5468		hypothetical protein	2.02636	1.25573e-06	5.79251e-07
MSMEG_5470		molybdopterin biosynthesis protein MoeA 1	-2.72992	5.13893e-14	1.29828e-14
MSMEG_5489	rpmF	50S ribosomal protein L32	-2.90063	6.54775e-10	2.26113e-10
MSMEG_5504		hypothetical protein	2.95776	2.39836e-06	1.13248e-06
MSMEG_5505		hypothetical protein	3.24878	6.53158e-13	1.7427e-13
MSMEG_5506		hypothetical protein	4.2561	4.1344e-15	9.64843e-16
MSMEG_5511		von Willebrand factor A	4.09898	5.49369e-33	5.31197e-34
MSMEG_5512		magnesium chelatase	3.90864	1.30916e-24	1.80836e-25
MSMEG_5513		serine/threonine protein kinase	-2.65522	1.26968e-08	4.86458e-09
MSMEG_5515	purH	bifunctional phosphoribosylaminoimidazolecarboxamide formyltransferase/IMP cyclohydrolase	-5.55944	2.77811e-28	3.23153e-29
MSMEG_5517		hypothetical protein	-4.99503	2.71475e-35	2.34864e-36
MSMEG_5518		antigen 34 kDa	-2.51172	9.1324e-10	3.19352e-10
MSMEG_5522		TetR family transcriptional regulator	3.63601	1.29751e-08	4.97592e-09
MSMEG_5524	sucD	succinyl-CoA synthetase subunit alpha	-8.21418	1.10423e-37	8.67004e-39
MSMEG_5525	sucC	succinyl-CoA synthetase subunit beta	-5.65315	1.9116e-26	2.36953e-27
MSMEG_5533		4Fe-4S ferredoxin	2.4264	8.31769e-07	3.76428e-07
MSMEG_5534	pcrA	ATP-dependent DNA helicase PcrA	2.19888	3.80939e-12	1.07871e-12
MSMEG_5537		integral membrane protein	-4.61504	8.36316e-22	1.33154e-22
MSMEG_5545		formamidopyrimidine-DNA glycosylase	2.70693	3.15532e-11	9.51986e-12
MSMEG_5549		hypothetical protein	7.6608	1.43683e-40	1.00803e-41
MSMEG_5553	cheR	chemotaxis protein CheR	-2.70352	2.03085e-11	6.0128e-12
MSMEG_5556		MFS permease	2.50239	5.09447e-09	1.89446e-09
MSMEG_5557		hypothetical protein	2.2562	0.000411489	0.00023738
MSMEG_5570		ATP-dependent DNA ligase	3.48583	6.13358e-17	1.27755e-17
MSMEG_5571		ABC transporter ATP-binding protein	2.62834	5.74117e-06	2.77563e-06
MSMEG_5576		D-mannonate oxidoreductase	-2.66302	1.25306e-07	5.28826e-08
MSMEG_5581		hypothetical protein	8.97152	3.05166e-14	7.56537e-15
MSMEG_5588		hypothetical protein	2.14553	0.000214806	0.000120872
MSMEG_5589		manganese transporter MntH	2.96649	2.36087e-12	6.53079e-13
MSMEG_5591		hypothetical protein	2.15839	1.5856e-08	6.13837e-09
MSMEG_5607		hypothetical protein	9.34601	5.39606e-35	4.7468e-36
MSMEG_5636		P-type ATPase - metal cation transport	-3.41675	6.39397e-13	1.70366e-13
MSMEG_5659		ABC transporter ATP-binding protein	7.5241	6.72874e-41	4.64726e-42
MSMEG_5660		ABC transporter ATP-binding protein	13.3823	2.24115e-85	3.58454e-87
MSMEG_5661		ABC transporter ATP-binding protein	108.51	1.06434e-135	2.70824e-138
MSMEG_5667		phytoene dehydrogenase	2.4663	4.71804e-07	2.08719e-07
MSMEG_5670		efflux membrane protein	5.20813	1.57786e-24	2.18526e-25
MSMEG_5671		prolyl-tRNA synthetase	-2.61075	7.64379e-09	2.89247e-09
MSMEG_5672	gltA	type II citrate synthase	-2.48975	3.35471e-16	7.3411e-17
MSMEG_5676		citrate synthase 2	-2.76373	1.38471e-14	3.35733e-15
MSMEG_5680		glyoxalase	12.7447	1.51438e-98	1.54135e-100
MSMEG_5681		ferredoxin/ferredoxin--NADP reductase	10.3751	8.29009e-86	1.2958e-87
MSMEG_5682		hypothetical protein	8.27532	2.40385e-50	1.101e-51
MSMEG_5685		DNA-binding protein	-2.01201	1.56742e-07	6.67194e-08
MSMEG_5687		23s ribosomal RNA methyltransferase	-2.47493	1.32921e-06	6.16046e-07
MSMEG_5691		hypothetical protein	-2.33774	7.12789e-11	2.20236e-11
MSMEG_5696		cold-shock DNA-binding domain-containing protein	-2.21736	9.4176e-07	4.29287e-07
MSMEG_5697		hypothetical protein	3.03711	3.04118e-08	1.23482e-08
MSMEG_5698	moaA	molybdenum cofactor biosynthesis protein A	2.1964	2.23711e-10	7.38384e-11
MSMEG_5699		ThiS family protein	2.02408	0.000448814	0.000259728
MSMEG_5700		hypothetical protein	-6.8453	4.39788e-33	4.22043e-34
MSMEG_5703	moaC	molybdenum cofactor biosynthesis protein MoaC	-4.82483	1.26001e-26	1.54811e-27
MSMEG_5704		hypothetical protein	-3.19038	1.59612e-12	4.3921e-13
MSMEG_5713		major facilitator family protein transporter	-3.89604	1.4345e-16	3.05568e-17
MSMEG_5717		pyridoxamine 5'-phosphate oxidase	3.4499	1.35474e-12	3.71803e-13
MSMEG_5718		TetR family transcriptional regulator	2.74682	3.17585e-07	1.3807e-07
MSMEG_5719		oxidoreductase	4.92035	7.73211e-17	1.61613e-17
MSMEG_5720		3-hydroxyacyl-CoA dehydrogenase	-2.85449	1.40147e-13	3.61702e-14
MSMEG_5725		aminotransferase	-3.71346	1.76446e-15	4.01509e-16
MSMEG_5727	alc	allantoicase	-2.15571	4.62184e-06	2.22104e-06
MSMEG_5728		polysaccharide deacetylase	-2.75185	9.32882e-07	4.249e-07
MSMEG_5731		GntR family transcriptional regulator	4.96791	3.45696e-14	8.62041e-15
MSMEG_5733		universal stress protein family protein	2.92714	1.2296e-18	2.3108e-19
MSMEG_5738		hypothetical protein	6.34137	2.41274e-18	4.62201e-19
MSMEG_5739		long-chain fatty-acid--CoA ligase	41.3347	2.99202e-81	5.22054e-83
MSMEG_5740		hypothetical protein	5.31697	1.18119e-17	2.36581e-18
MSMEG_5741		hypothetical protein	2.41363	6.76233e-11	2.0845e-11
MSMEG_5770		hypothetical protein	-4.51312	1.54293e-21	2.50144e-22
MSMEG_5771		hypothetical protein	-2.68792	9.47832e-10	3.31793e-10
MSMEG_5772		cytospin-A	4.34296	1.0142e-28	1.16129e-29
MSMEG_5773		fatty acid desaturase	3.84743	1.28823e-35	1.10045e-36
MSMEG_5774		tRNA-dihydrouridine synthase	5.96116	9.10525e-42	6.22242e-43
MSMEG_5788		integral membrane protein	11.1799	1.04511e-29	1.13971e-30
MSMEG_5789		thiosulfate sulfurtransferase	5.57267	3.51122e-34	3.25468e-35
MSMEG_5790		SseC protein	3.30967	1.72587e-16	3.70771e-17
MSMEG_5792		hypothetical protein	-2.18526	9.77845e-07	4.46446e-07
MSMEG_5794		hypothetical protein	-3.09058	4.22242e-10	1.42743e-10
MSMEG_5800	purF	amidophosphoribosyltransferase	2.31063	2.24681e-16	4.86768e-17
MSMEG_5803		hypothetical protein	2.05494	0.000365709	0.000209641
MSMEG_5816		hypothetical protein	-3.01509	4.93558e-10	1.67928e-10
MSMEG_5821		caax amino protease	2.17801	1.17942e-07	4.97321e-08
MSMEG_5822		hypothetical protein	36.7209	1.81237e-83	2.96462e-85
MSMEG_5826		pyruvate decarboxylase	2.29284	2.28316e-09	8.28833e-10
MSMEG_5827		glyoxalase	2.35177	1.15896e-07	4.87849e-08
MSMEG_5828		aminopeptidase	-2.0885	1.45278e-05	7.28236e-06
MSMEG_5830		hypothetical protein	-5.08755	2.98583e-23	4.39571e-24
MSMEG_5835		FAD-binding dehydrogenase	-2.58816	9.78785e-07	4.47231e-07
MSMEG_5836		hypothetical protein	2.1922	1.1943e-06	5.4831e-07
MSMEG_5837		glutathione peroxidase	3.32193	6.36649e-18	1.24506e-18
MSMEG_5839		protease 2	-3.97533	3.10704e-26	3.9078e-27
MSMEG_5852	purD	phosphoribosylamine--glycine ligase	-2.39794	6.1788e-10	2.12923e-10
MSMEG_5868		hypothetical protein	3.16673	2.04192e-11	6.05673e-12
MSMEG_5870		sensor histidine kinase PhoR	-2.47284	3.25953e-10	1.09216e-10
MSMEG_5876		H-N-H endonuclease F-TflIV	2.28663	0.00154924	0.000962172
MSMEG_5885		short chain dehydrogenase	-2.23147	1.22559e-05	6.11681e-06
MSMEG_5894		hypothetical protein	-5.32363	3.64029e-21	6.0473e-22
MSMEG_5895		virulence factor mce family protein	-7.99931	3.55951e-29	4.03696e-30
MSMEG_5897		virulence factor mce family protein	-7.73793	3.86361e-34	3.59536e-35
MSMEG_5898		virulence factor Mce family protein	-6.33239	2.47366e-19	4.45995e-20
MSMEG_5900		virulence factor Mce family protein	-5.38672	1.18744e-21	1.90785e-22
MSMEG_5901		TrnB2 protein	-3.40137	3.02586e-14	7.4904e-15
MSMEG_5924		hypothetical protein	3.71127	2.23954e-07	9.67128e-08
MSMEG_5934		hypothetical protein	3.49665	4.07691e-08	1.66722e-08
MSMEG_5935		ATP-dependent DNA helicase	5.34525	5.24372e-56	1.94423e-57
MSMEG_5964		group 1 glycosyl transferase	3.2574	3.93972e-10	1.32613e-10
MSMEG_5989		hypothetical protein	-2.1969	6.02257e-07	2.6818e-07
MSMEG_6006		hypothetical protein	3.42066	5.27705e-15	1.24493e-15
MSMEG_6025		hypothetical protein	12.1785	2.38256e-63	7.1884e-65
MSMEG_6033		hypothetical protein	3.93609	4.99251e-15	1.17236e-15
MSMEG_6044		ligand-binding /sugar binding domain-containing protein	-2.61864	5.94535e-10	2.04446e-10
MSMEG_6054		LamB/YcsF family protein	2.06251	3.22768e-07	1.40441e-07
MSMEG_6058		cadmium transporting P-type ATPase	-7.91411	8.54741e-30	9.25892e-31
MSMEG_6059		hypothetical protein	-8.62483	1.11391e-31	1.12566e-32
MSMEG_6060		permease	-5.59111	1.32505e-28	1.53168e-29
MSMEG_6063		Fe uptake system integral membrane protein	-4.22427	2.27471e-21	3.72091e-22
MSMEG_6064		lipoprotein	-4.89313	2.55065e-24	3.56961e-25
MSMEG_6077		CarD family transcriptional regulator	2.22517	7.48935e-09	2.83131e-09
MSMEG_6079	radA	DNA repair protein RadA	5.31313	1.61757e-49	7.8203e-51
MSMEG_6080		DNA integrity scanning protein DisA	3.99873	9.68089e-31	1.00997e-31
MSMEG_6083		A/G-specific adenine glycosylase	2.22802	1.04982e-11	3.04527e-12
MSMEG_6087		beta-lactamase	-3.65681	9.05814e-16	2.03487e-16
MSMEG_6089		hypothetical protein	-5.31694	6.2982e-49	3.1594e-50
MSMEG_6090		hypothetical protein	-2.87116	8.09048e-08	3.35559e-08
MSMEG_6109		LpqG protein	-2.52985	2.05786e-06	9.67216e-07
MSMEG_6110	hpt	hypoxanthine phosphoribosyltransferase	-3.9949	6.65657e-18	1.30663e-18
MSMEG_6111	tilS	tRNA(Ile)-lysidine synthetase	-2.1681	5.85705e-05	3.11269e-05
MSMEG_6114	ppa	inorganic pyrophosphatase	-4.98133	2.53028e-19	4.58044e-20
MSMEG_6116		OHCU decarboxylase	-6.66091	1.34872e-29	1.4855e-30
MSMEG_6128		two-component system response regulator	-2.92313	2.85303e-08	1.15324e-08
MSMEG_6130		two-component sensor protein	-2.54394	1.4148e-07	6.00685e-08
MSMEG_6134		NADP-dependent fatty aldehyde dehydrogenase	10.0652	7.42879e-35	6.56196e-36
MSMEG_6135		hypothetical protein	18.3226	8.12144e-63	2.50935e-64
MSMEG_6137		non-ribosomal peptide synthetase	-3.27857	1.4454e-22	2.19621e-23
MSMEG_6138		metallopeptidase	-3.79767	1.5673e-12	4.30708e-13
MSMEG_6140		membrane protein	-2.73661	2.85603e-07	1.23751e-07
MSMEG_6142		nucleoside-diphosphate-sugar epimerase	-2.65737	4.14432e-12	1.17656e-12
MSMEG_6143		hypothetical protein	-2.71032	1.87348e-10	6.17004e-11
MSMEG_6148		IS1096, tnpA protein	-2.72933	1.31596e-10	4.26694e-11
MSMEG_6149		IS1096, tnpR protein	-2.71844	2.09277e-08	8.33001e-09
MSMEG_6153		DNA polymerase III subunit delta'	2.08455	2.28929e-11	6.81546e-12
MSMEG_6155		IS1096, tnpA protein	-2.72933	1.3116e-10	4.24328e-11
MSMEG_6156		IS1096, tnpR protein	-2.71844	2.08875e-08	8.29918e-09
MSMEG_6157	topA	DNA topoisomerase I	-2.35428	7.37484e-13	1.9811e-13
MSMEG_6158		hypothetical protein	-3.01162	1.76722e-12	4.86933e-13
MSMEG_6159		hypothetical protein	-3.37463	1.08084e-18	2.01946e-19
MSMEG_6161		IS1096, tnpA protein	-2.72931	1.34288e-10	4.36158e-11
MSMEG_6162		IS1096, tnpR protein	-2.71845	2.04828e-08	8.10822e-09
MSMEG_6179		acetyl-coenzyme A synthetase	-2.34394	1.1053e-11	3.21426e-12
MSMEG_6182		hypothetical protein	-2.00723	1.91517e-05	9.70462e-06
MSMEG_6183		serine protease	-2.74236	2.00778e-14	4.90449e-15
MSMEG_6184		alpha/beta hydrolase	-3.1844	1.39199e-16	2.96007e-17
MSMEG_6187	nth	endonuclease III	2.31262	1.13508e-09	4.02704e-10
MSMEG_6190		metallo-beta-lactamase	-3.1202	1.01718e-20	1.71563e-21
MSMEG_6191		translation initiation inhibitor	-2.85343	7.99341e-13	2.15017e-13
MSMEG_6195		ion-transporting ATPase	-4.17722	8.07417e-13	2.17483e-13
MSMEG_6196		gaba permease	-2.39093	1.42023e-06	6.61327e-07
MSMEG_6201		transglycosylase	-2.12322	4.40902e-08	1.80624e-08
MSMEG_6202		hypothetical protein	2.39737	7.32109e-14	1.86021e-14
MSMEG_6203		cysteine synthase/cystathionine beta-synthase	3.93461	8.27183e-27	1.0103e-27
MSMEG_6206		serine/threonine protein kinase	4.08312	3.92986e-19	7.18545e-20
MSMEG_6209		hypothetical protein	5.00217	1.93505e-13	5.03634e-14
MSMEG_6210		hypothetical protein	6.1396	1.34526e-25	1.76531e-26
MSMEG_6216		integral membrane protein	2.38427	8.2122e-11	2.55829e-11
MSMEG_6217		integral membrane protein	2.0266	0.0011648	0.000707515
MSMEG_6221		integral membrane protein	2.21124	8.34025e-08	3.47131e-08
MSMEG_6235		thiopurine S-methyltransferase (tpmt) superfamily protein	4.47334	8.25289e-23	1.24198e-23
MSMEG_6246		pyridoxal-phosphate-dependent transferase	11.4796	1.8018e-59	6.09114e-61
MSMEG_6247		hypothetical protein	10.1701	4.4365e-45	2.66093e-46
MSMEG_6248		hypothetical protein	8.07838	3.27953e-46	1.87163e-47
MSMEG_6249		hypothetical protein	7.65221	2.23951e-51	9.3618e-53
MSMEG_6250		glutamate--cysteine ligase	5.16594	2.73003e-38	2.084e-39
MSMEG_6253		fur family protein transcriptional regulator	22.2395	9.77263e-54	3.80106e-55
MSMEG_6271	leuA	2-isopropylmalate synthase	-2.58758	2.75e-08	1.1106e-08
MSMEG_6275		DNA polymerase III subunit epsilon	3.40374	1.4677e-22	2.23543e-23
MSMEG_6276		mur ligase	-2.16598	1.73498e-08	6.72927e-09
MSMEG_6286		aspartate transaminase	-3.27888	1.16631e-17	2.33178e-18
MSMEG_6288		hypothetical protein	-2.81505	1.82365e-11	5.37615e-12
MSMEG_6291		D-amino-acid dehydrogenase	5.32205	1.68894e-32	1.67604e-33
MSMEG_6292		transcription elongation factor GreA	8.53822	1.06165e-39	7.71825e-41
MSMEG_6293		transcriptional regulatory protein	5.96128	1.99773e-22	3.07902e-23
MSMEG_6303		para-nitrobenzyl esterase	2.32222	2.31975e-06	1.09284e-06
MSMEG_6307		glutamine-binding periplasmic protein/glutamine transporter permease	2.06293	0.00108256	0.000654416
MSMEG_6311	lys1	saccharopine dehydrogenase	2.95577	0.000224303	0.00012638
MSMEG_6337		phosphotransferase enzyme family protein	-3.30241	4.82205e-08	1.9807e-08
MSMEG_6353		enoyl-CoA hydratase	-3.143	1.09049e-14	2.63008e-15
MSMEG_6361		MarR family transcriptional regulator	-3.73303	8.20673e-15	1.95398e-15
MSMEG_6363		cysteine desulfurase	-2.51968	3.5588e-07	1.55754e-07
MSMEG_6365		hypothetical protein	-2.60378	3.30345e-09	1.21163e-09
MSMEG_6366		O-antigen export system, ATP-binding protein	-5.72378	1.52577e-32	1.50303e-33
MSMEG_6383		transcription regulator FurA	60.4814	2.64152e-123	9.60205e-126
MSMEG_6384	katG	catalase/peroxidase HPI	91.1984	4.40628e-96	4.96527e-98
MSMEG_6387		arabinosyltransferase A	-2.88953	2.11095e-20	3.6065e-21
MSMEG_6389		arabinosyltransferase A	-20.7874	1.60209e-67	4.36775e-69
MSMEG_6391		propionyl-CoA carboxylase subunit beta	-2.60567	3.9023e-13	1.02842e-13
MSMEG_6392		polyketide synthase	-2.42429	1.37315e-14	3.32432e-15
MSMEG_6395		hypothetical protein	2.21442	1.39223e-08	5.36446e-09
MSMEG_6396		antigen 85-C	-4.34993	8.23673e-28	9.70083e-29
MSMEG_6398		antigen 85-A	-3.57976	5.32848e-23	7.94139e-24
MSMEG_6400		transmembrane protein	-4.40853	2.85642e-24	4.00792e-25
MSMEG_6401		phosphoribose diphosphate:decaprenyl-phosphate phosphoribosyltransferase	-2.93356	2.36228e-15	5.4098e-16
MSMEG_6402		PAP2 superfamily protein	-2.95863	3.63116e-10	1.21962e-10
MSMEG_6403		bifunctional udp-galactofuranosyl transferase glft	-2.93695	1.0863e-13	2.79175e-14
MSMEG_6404	glf	UDP-galactopyranose mutase	-2.18571	6.30079e-05	3.35309e-05
MSMEG_6405		Erp protein	2.27056	3.92381e-06	1.87704e-06
MSMEG_6406		N-acetylmuramoyl-L-alanine amidase	-2.33166	5.72676e-09	2.13999e-09
MSMEG_6407		cof family hydrolase	-2.11182	2.10495e-07	9.06712e-08
MSMEG_6408		acyltransferase	-2.23501	1.18459e-06	5.42991e-07
MSMEG_6412		hypothetical protein	-2.55888	1.81279e-10	5.96356e-11
MSMEG_6413	serS	seryl-tRNA synthetase	-5.80814	4.59453e-28	5.36112e-29
MSMEG_6420		abortive infection protein	32.6383	1.91469e-62	5.98558e-64
MSMEG_6421		transcriptional regulator	2.04795	1.14966e-06	5.26563e-07
MSMEG_6427		[Mn] superoxide dismutase	-2.60225	1.97294e-09	7.0785e-10
MSMEG_6441		TetR family transcriptional regulator	2.35592	1.08856e-10	3.46233e-11
MSMEG_6443	dinP	DNA polymerase IV	9.6776	5.32457e-49	2.65164e-50
MSMEG_6445		hypothetical protein	4.48389	5.08161e-10	1.73266e-10
MSMEG_6450		hypothetical protein	-2.60979	1.73036e-05	8.73041e-06
MSMEG_6454		hypothetical protein	8.5466	3.87591e-40	2.73328e-41
MSMEG_6455		hypothetical protein	4.24848	9.70778e-21	1.62679e-21
MSMEG_6462		IS1096, tnpA protein	-2.72931	1.34512e-10	4.37615e-11
MSMEG_6463		IS1096, tnpR protein	-2.71845	2.03192e-08	8.00853e-09
MSMEG_6468		hypothetical protein	6.35285	3.29328e-44	2.04708e-45
MSMEG_6473		tetracenomycin polyketide synthesis O-methyltransferase TcmP	3.09839	1.00077e-07	4.19442e-08
MSMEG_6477	msrA	methionine sulfoxide reductase A	3.58931	5.13955e-29	5.84762e-30
MSMEG_6478		cytochrome P450	9.67871	1.22507e-58	4.36412e-60
MSMEG_6479		transcriptional regulator	2.07235	0.00267661	0.00171143
MSMEG_6485		ATP-binding protein	-2.25056	3.03236e-08	1.23014e-08
MSMEG_6500		hypothetical protein	2.4232	5.80559e-06	2.80888e-06
MSMEG_6506		nicotinamidase/pyrazinamidase	2.29467	2.03657e-08	8.03969e-09
MSMEG_6508		MarR family transcriptional regulator	3.04867	1.1016e-08	4.20858e-09
MSMEG_6509		multidrug ABC transporter ATP-binding protein	4.95637	2.83297e-20	4.87093e-21
MSMEG_6510		multidrug ABC transporter	6.89006	1.31584e-21	2.11893e-22
MSMEG_6511		acyl-CoA dehydrogenase	-2.44978	1.53254e-08	5.9218e-09
MSMEG_6512		acyl-CoA dehydrogenase	-2.42191	1.73978e-09	6.22298e-10
MSMEG_6513		membrane transporter	-2.74369	6.7949e-12	1.94634e-12
MSMEG_6519		pyridoxamine 5'-phosphate oxidase	-2.31853	6.41336e-08	2.64368e-08
MSMEG_6539		hypothetical protein	-2.83449	2.86167e-08	1.15778e-08
MSMEG_6542		B12-binding domain-containing protein	-2.57481	4.03573e-13	1.06505e-13
MSMEG_6544		transporter	-2.28084	1.26669e-07	5.35502e-08
MSMEG_6552		hypothetical protein	4.85808	8.46064e-24	1.21481e-24
MSMEG_6553		ABC transporter ATP-binding protein	9.71126	9.9424e-50	4.77062e-51
MSMEG_6554		ABC transporter ATP-binding protein	11.7039	8.7059e-43	5.66469e-44
MSMEG_6555		TetR family transcriptional regulator	16.6967	2.01098e-45	1.18422e-46
MSMEG_6557		dehydrogenase	12.0469	1.05717e-76	2.15199e-78
MSMEG_6558		enoyl-CoA hydratase	2.92966	1.25427e-07	5.29795e-08
MSMEG_6559		hypothetical protein	11.4013	1.94737e-49	9.48555e-51
MSMEG_6565		hypothetical protein	2.23576	1.28303e-07	5.42875e-08
MSMEG_6567		iron-dependent peroxidase	-5.78795	1.19428e-28	1.37184e-29
MSMEG_6582		pyridine nucleotide-disulfide oxidoreductase domain-containing protein	-4.24145	1.17675e-15	2.6649e-16
MSMEG_6596		hypothetical protein	-3.0817	8.96262e-11	2.79858e-11
MSMEG_6620		hypothetical protein	4.20437	3.35279e-18	6.47158e-19
MSMEG_6638	metE	5-methyltetrahydropteroyltriglutamate--homocysteine S-methyltransferase	-7.9481	9.08038e-43	5.94136e-44
MSMEG_6643		DNA-binding protein	3.44131	4.81786e-22	7.56566e-23
MSMEG_6645		2-methylcitrate dehydratase	52.169	4.88733e-89	6.9286e-91
MSMEG_6648	pyc	pyruvate carboxylase	44.4987	8.63755e-141	1.56989e-143
MSMEG_6661		O-methyltransferase	2.62786	2.69552e-15	6.20235e-16
MSMEG_6662		short chain dehydrogenase	2.63993	3.1993e-12	8.97804e-13
MSMEG_6676		transmembrane protein	8.86567	8.73704e-42	5.93903e-43
MSMEG_6678		hypothetical protein	24.2413	3.39145e-49	1.66429e-50
MSMEG_6697		IS1096, tnpA protein	-2.72931	1.34288e-10	4.36399e-11
MSMEG_6698		IS1096, tnpR protein	-2.13344	0.000298327	0.000169605
MSMEG_6725		ABC transporter ATP-binding protein	-5.23945	2.2443e-26	2.8064e-27
MSMEG_6726		ABC transporter permease	-4.17638	7.33572e-25	9.91962e-26
MSMEG_6731		transcriptional regulatory protein	3.70657	2.70524e-12	7.56209e-13
MSMEG_6737		hypothetical protein	3.76856	7.3186e-11	2.26661e-11
MSMEG_6739		hypothetical protein	4.53837	1.99196e-19	3.56975e-20
MSMEG_6741		ANTAR domain-containing protein	-2.49767	1.0124e-08	3.84939e-09
MSMEG_6747		oxidoreductase	36.1565	9.36103e-70	2.34791e-71
MSMEG_6754		(R)-hydratase	-8.68561	2.12817e-37	1.70192e-38
MSMEG_6756	glpK	glycerol kinase	3.23448	1.96317e-22	3.01147e-23
MSMEG_6757		glycerol operon regulatory protein	3.68151	5.87067e-27	7.10626e-28
MSMEG_6758		transport integral membrane protein	-2.37546	1.43553e-08	5.53651e-09
MSMEG_6759	glpK	glycerol kinase	-2.55622	6.22584e-09	2.33327e-09
MSMEG_6760		hypothetical protein	-2.64276	1.57105e-09	5.60231e-10
MSMEG_6762		transcriptional regulator	-3.96929	1.1948e-12	3.2704e-13
MSMEG_6763		oxidoreductase	-2.07758	0.00013982	7.68985e-05
MSMEG_6764		TetR family transcriptional regulator	2.19391	5.10623e-08	2.09929e-08
MSMEG_6781		hypothetical protein	11.864	2.14543e-42	1.42717e-43
MSMEG_6782		hypothetical protein	19.4261	4.16385e-67	1.16545e-68
MSMEG_6783		integral membrane protein	25.1697	3.47365e-113	2.27283e-115
MSMEG_6798	rbsR	ribose operon repressor	2.25255	1.32157e-05	6.61503e-06
MSMEG_6800	frcK	fructose transporter kinase	2.09397	0.00638515	0.00425909
MSMEG_6801		kinase, pfkB family protein	3.23053	2.31895e-09	8.42948e-10
MSMEG_6802		ABC transporter ATP-binding protein	4.19431	1.57038e-16	3.36224e-17
MSMEG_6803		ribose transporter permease RbsC	4.93741	5.20222e-19	9.58751e-20
MSMEG_6804		sugar ABC transporter substrate-binding protein	3.68396	4.33461e-11	1.32197e-11
MSMEG_6839		AraC family transcriptional regulator	2.70073	8.47485e-05	4.584e-05
MSMEG_6859		oxidoreductase	4.05239	6.62949e-13	1.77124e-13
MSMEG_6874		aldehyde dehydrogenase	2.60858	7.21223e-07	3.22728e-07
MSMEG_6892		replicative DNA helicase	6.58333	1.70666e-61	5.45932e-63
MSMEG_6894	rplI	50S ribosomal protein L9	-7.75515	1.1008e-42	7.24261e-44
MSMEG_6896		single-stranded DNA-binding protein	-8.02485	2.66175e-37	2.15765e-38
MSMEG_6904		myo-inositol-1-phosphate synthase	-3.65021	3.46878e-15	8.00683e-16
MSMEG_6906		hydrolase	-2.64559	4.03422e-10	1.3594e-10
MSMEG_6919		hypothetical protein	2.32979	4.04414e-09	1.49211e-09
MSMEG_6926		tRNA adenylyltransferase	-2.30648	4.14366e-09	1.53184e-09
MSMEG_6927		MutT/nudix family protein	-2.53672	9.66246e-10	3.41049e-10
MSMEG_6928		hypothetical protein	-3.229	5.02508e-15	1.18184e-15
MSMEG_6933	trxB	thioredoxin-disulfide reductase	11.0926	5.09553e-72	1.22248e-73
MSMEG_6934	trx	thioredoxin	12.1598	3.05713e-80	5.5564e-82
MSMEG_6935		N-acetylmuramoyl-L-alanine amidase	2.65466	9.47106e-19	1.75926e-19
MSMEG_6936		hypothetical protein	-2.55466	1.82233e-08	7.10118e-09
MSMEG_6941		R3H domain-containing protein	-28.23	9.05036e-112	6.2507e-114
