# Supplementary material for: Transcriptomic dataset of Mycolicibacterium smegmatis exposed to an imidazo[1,2-b][1,2,4,5]tetrazine
Source: Data Brief. 2020 Jun 2;31:105805. doi: 10.1016/j.dib.2020.105805 (PMC7298395; doi:10.1016/j.dib.2020.105805)
Supplement: Supplementary file 2 [file mmc2.xml]

<?xml version="1.0" encoding="utf-8" standalone="no"?>
<data>
  <datasets>
    <author>maslov_da@vigg.ru;d.masssik@gmail.com</author>
    <type>1</type>
    <dataset>
      <name>Mycolicibacterium smegmatis mc2 155 Transcriptomes</name>
      <caption />
      <description>Raw RNA-seq the data of M. smegmatis mc2 155, which was treated with 256 ug/ml of an imidazo[1,2-b][1,2,4,5]tetrazine concentration for 1.5 hours . This project is part of a large project previously carried out to study the mechanisms of resistance of M.smegmatis mc2 155 to imidazo [1,2-b] [1,2,4,5] tetrazines</description>
      <filetype>
        <name />
      </filetype>
      <filesize />
      <source>0</source>
      <sourcename>Original Data</sourcename>
      <access>
        <type>1</type>
        <name>Data available in data repository</name>
        <reponame>NCBI SRA</reponame>
        <PersistentId />
        <deeplinkurl>https://www.ncbi.nlm.nih.gov/bioproject/PRJNA615922</deeplinkurl>
      </access>
    </dataset>
  </datasets>
</data>
